# Supplementary material for: Combover/CG10732, a Novel PCP Effector for Drosophila Wing Hair Formation
Source: PLoS One. 2014 Sep 10;9(9):e107311. doi: 10.1371/journal.pone.0107311 (PMC4160248; doi:10.1371/journal.pone.0107311)
Supplement: Figure S4 — FASTA file of alignment shown in Fig. S3. (FASTA) [file pone.0107311.s004.fasta]

>D._melanogaster_Cmb
MAPPPK---------------VVVDQANASA-------------RSNGSSNNNSVGG--------ATGAVPKQ----QTPVNGAPT-----------------------------------SGSSASVTS---SRS-----ARS-R-----------------------RQQE--------------------------------------------HL-------GEPDMELVEPETLQRETLKTLNDLLQRARIT----N------AKNRSPAEQHLSSK---------DHR------------------------------------------------------------------------SPAQQQQQREALRQLA-----AEHGNYDTAEQLQEQQQRYRFPVR-----------PVQR--VQHQPSSSANSTGAPSSSTALLRLRQSTPPNA---T----------------------------VGVVIP-------------------------NATTSNGN----------------------------------------------------------------------------------------------------------------------------------------------------GN-------------------LSGNE------------------------------------------------------------------------------------------------------------------------------------------------------------------------------------------------------------------------------------------------------------------------------------------------------------------------------------------------------------------------------------------------------------------------------------------------------------------------------------------------------------EQAPPLTP------AGLQQLVHRL--------------LGVHHFAPRTEGFRSQVDVLRALLGLDENLNSRYQ---------------------------------------------PSRKVV---------------ETNNMVHE-INPNSDQGEGVVNSTSLEDVALSEMS-------------------------------------------------------------------------------------------------------------------------------------------------------------------------------------------------------------------------------------DNRAQSIQSL----HSVLETPT--------------------------------------------------------------------------------------------------------------------P-DTTPS--------------------------------------------------------------------------------------------------------------------------------------------------------------------------------------------------------------------------------------------------------------------------------------------------------------------------------------------------------------------------------------------F------------------------DELQ----------------------------QRLE-----------------ASNRNMQ------------------------------------------------------------------------------------------------------HLHDEQAK--------------LLQIQNLAKTHLNEMERL------------------RQQADSLPHNVNGG-----------E-------APKYESV----------------------------------------------------------------QQVQDDM-ASLVGRMKNL-TAFIHN-----------------------------------------------------------------------------------------------------------------------------------------------------------------------Q---------------------NELSTV--------------LGDDGPE-IL------------------------------------------------------------------------------------------------------------------------------------------------AEQEALQE--------------------------------------------------------------------------------------------------------------------------------------------------------------------------------------------------------------------------------------------------------------------------------------------------------------------------------------------------------------------------------------KLESLRTQREDMRNLVDELNSINRAARETAR-VIK------EKEETPTPPPKPEEAAPAAPK--E-------RVVPVEYQRNVPIIRQ-EAANAA---------QRALHAQA-------------------M------------------------INQKTADIEALKAQMARLKGM-------------------------------------------------------------------------------------------------------------LYTVSQIEEST-----------------------------------------------------------------------------------------------------------------------------------------------PSMGSTL---ERR----SEERTSV---------------ERELP------------AEIAQR--VFA-----------LNDVTSELRAEAASLQKERDR-----------------------------------------------------ILALKAEIER----------------------RKQQAAAAVQMGDDALKRSSLTPTPTPMR----QRMTEEEDP--SEVDNSL-QATPTKEQLRDELRSQCERLRTEYEQKQRE-----------LE-QRY-----------V---------A--SNNTTSEADDEANDDT--DSDK-------------YF--------ANVRTASSATL-------------------------------------------------------------------------KRAPSANTVV----------------E------------Q---------------------------------------------------------------------------------------------------------------------------RRGQQPNVPPQQAPPPPP-PAPPSTLNEDDLNVTLDTLSLGNDSIPSSSNR-------------SQYMPPPMQPVPGM--WASH--NSGS-----SWHGQQPVYGQ------PSSSAGTE-------FKKLPAAQQG--------------------------------------------GSSN-GSGSNASTDAVLL--QQFMQTQQMLINSVCQ---------------------------------------------------------------------------------------------------------------------------------------------------------------------------------------------------------------------------------------------------------------------------------------------------------------------------------------------------------------------------------------------------------------------------------------------------CNQ----------------AL-------------WHQQREIDNLNHQLHALQDRFNVVACQDHS-----------FGLRSESVPPPV---GPGMGQMP---------NNLCLG-SSRAQSEQ--LFN-----------FGAHQSAFSNYQRSC-----------HR--SGAESHHH---------QQQQHQAQPF-----------LNNA--APPPPPTH----FNNETPLSP-PTYR--SSPGPIFMNHHNNTIHQNNSNLRTQNQHANNLHS---L-----PEGAAGG--------------------------------G---------------------------------------------------------------------------------------------------------APGGGITLNNQVPPGNRANNYWDNFRSHSRQNLLSNKSNEEL-NV-DL-Q-QY-RRQRA------RP---------SYFQPPQLLPPTTRGGLTHQQQRRHFFEAPLTALHGSS---------------------------------------------------------------------------------------------------SNGS------------------------NNLNNSGSSGRKRD------------WRDDAGHIRDHDDEDVDEVEEN----------------------------------------HDNVIFGSGRRRNRRRPQLSTLRDDESEQASS---------------SNL----------------------------------NMNVNY-----GNSPLYQRNKVPAKP-------------TTSTVSLTP-LQQRHLRFDF-----------------------ELPA-----------------------------------------------------------------------------------------------------------------------HYM---------DYIELPQITPV--------------------------DTTPTLGQEASPADESNAMEQTEETASEE----LNRNL-LV-NALKNDKFTTKFYESIKEDVYRRLETLFEQQQQ--------------------------------------------------------------QQQQQQQQNQQ----------LQHSHE------PH-GL---R-----------------------------------------------------------------------------------------------------------------------------------------------------------------------------------------------------------------------------------------------------------------------------------------------------------------------------------------------------------------------------------------------------------------------KALNQEENEPTGD--AEATESR--SE---TPLEVMRLQLDNDRPE--DEKGTPVKQLSLSNPQNGQHLDEMEDSASA----------------------------------------VISSLRTENEEQ-------------------------------ILEGKLE------------------QASGSGS---GPGTS-------------------------------IELAPDH------------------------------------------------------------------------------------------------------------------ELIEYIIKRIRNQTHNNTVI----------------------------------NDSLLAEVSK------------------------------LTATAAQN--------S-----------TASSPLISPKRIYAKIKKMDIPRQRDEFLLWYRSYLEQ-----------------------------------------------------------------LFVVEQP--------QDSCKTKSKVTPSGASPAKLKNQRVRKQSQ------------------------------------------------------------SQSQDS-------------------N-------------ND-ADLAEAD-------------QKNVSS---------------AG--NG----ELECENNEN------------------------------------------------------PD-----E-----EADG-------Q--AAA--------EPS--GAEKQDV--------------------------------------SL------------------------------E------
>Musca_domestica_Cmb
MSPA---PTKNPNIPNKVSSNTAVPNSNSSSFHNPSTSSG--------------SGGSSSGGRSKQTGTVPKATTTAATKISSSTTNKQQSVNPEVNDLQQQQQQPHKPILQQPAVVAQQHLSNRCSPLN---IVA-----SIQ-Q-----------------------QQQHARNQHPPGGHHHHLQQQLHKNTE---IV----------------API---RRELKDLNDYLLTTVVTTSAANTITNNNSTLLQQQQSSGGGAAAASSDIESSQENQQRF---------CYPVRPIPRRNQPPQ--------------------VQNQQQQQL-------------------------------------------QNDFLNTAAANVGNTNLNTTIGVVIPHTPGVPPA---PTQSSNNAAST--VAAAAAAAPAIPTVQPIQPSSNIAQNITQTI-------------------------------------------------------------------------------------------------------------------------------------------------------------------------------------------------------------------------------------------------------------------------------------------------------------------------------------------------------------------------------------------------------------------------------------------------------------------------------------------------------------------------------------------------------------------------------------------------------------------------------------------------------------------------------------------------------------------------------------------------------------------NDNQAVLGA--QF------EQQIQLIVLQRLRQLFENSQTSPFLNLTTSLLPGIQ--------------ASSSA----ALANTILNHNTN-EI----SQLAQRFQNLNN-----NQK---PLLDNSLTQPQPQKCLKPKTSAMVHEINPSPSGQHEVVVNSTSLEDVPQSNMS-------------------------------------------------------------------------------------------------------------------------------------------------------------------------------------------------------------------------------------D-RAQSIQSL----HSNIETPT--------------------------------------------------------------------------------------------------------------------P-DTTPS--------------------------------------------------------------------------------------------------------------------------------------------------------------------------------------------------------------------------------------------------------------------------------------------------------------------------------------------------------------------------------------------Y------------------------EELQ----------------------------ARLE-----------------ASNRNIQ------------------------------------------------------------------------------------------------------NMQEQQQQ--------------LLKLQNAAKQHLSDMEKL------------------RQQAGTLSFATGG----------------TSDGAPDYESV----------------------------------------------------------------GQVQSDV-ANLVGRMKNL-TSFIQN-----------------------------------------------------------------------------------------------------------------------------------------------------------------------Q---------------------NDLSSM--------------LGEDCPE-IL------------------------------------------------------------------------------------------------------------------------------------------------AEQQVLQR--------------------------------------------------------------------------------------------------------------------------------------------------------------------------------------------------------------------------------------------------------------------------------------------------------------------------------------------------------------------------------------KLEALRAQRDEMRNLVSELQSVNRTAEESAK-EARQRQFEQEKDIEENNDHQEQASAAAAPLTQSKKATDVEREVPVEFTRNVPIELLQHA-QRPRPQMNGNEASEAEETDM--------DEDERKE-TAHL------------------------IQQKVADIEAMKAQLKRLKDM-------------------------------------------------------------------------------------------------------------METVSLIEAHT-----------------------------------------------------------------------------------------------------------------------------------------------GKDESRTPTREVPI-VYDRERTPIAM-PSRY------NDSNGNE------------EVLARK--VRM-----------LNEVTSDLRAQAQSLQAEKDR-----------------------------------------------------INLLKEEIER----------------------RKQQAAAAVQLGDDALKRNSLTPTPVPQQ----SAARTHEER--WEEHLRT-Q------HERDALKEEYERKKKEFEVICKR-----------LE-QEE-----------TPSQQQASSNGR--QDIVSEADDEAEEDN---------------------------------------------MESDYAESAKFVPTSTPATSRNNESNSNARTGK---------------------DSLNSTGVSSNAG----------------------------------------------------------------------------------------------------------------------------------------------------------------------------------------THI---AQAASSSAHDGASLEGASMQSGSSRSFSIPPPMSAMGINFPGP-IPPPLPTA--WNP--YYYATGVPPPPPPPPQA-SYG------LAQSAGHNVTLSNSECICTANNLGHAATTSSSTATS-----------------AATNN--------------------GTLASDPML--QQFIQTQQMLINSVCQ---------------------------------------------------------------------------------------------------------------------------------------------------------------------------------------------------------------------------------------------------------------------------------------------------------------------------------------------------------------------------------------------------------------------------------------------------CNQ----------------ML-------------WHQQREIDNLNQTIHILQERIISLGGGGGG-AVGNNEVGGGYTLRSESVPPPSLGGIPATQALP---------NNLYMTI-NRAQSEQPASMYIPTVGQQRNNGYGSYQQ-------QQQQQHHQHH----VYRRVSQQPHHSAPGAGYNFSAETQQHNSSSSASAS-MFSTLNNAT-V-PPQP-AATTLFNNEIPTPPSPVVGSSGGPAPIFMHHHNNSIHQNNANLRTQN----------QQ-----QQHH--H--------------------------------S---------------------------------------------------------------------------------------------------------NIAGNSTLNNQVPPGNRANNYWDNFRSYSRQNLLSTNSNKSNEEQ-Q--Q-ML-QQQQQ-------QQQQQ---ETNSYDRSQAMQQQPQQQQQHPSQQAQI------F-HEQNLNLEDCVNNLNFSTVSPNNEAA--SKYLRILQRSRINQQQQQL--QYQ-----------QNSYQ--------------------------Q-----Q------QQRELQQLNWLEQ--------------------------------------------------------------------QH-HENNNSSS------------------NTATSGGTNANNATNSN---------------------------------------------------------------------ATDLMY-----HNYNIQQNNKIGPKP-------------------------------------------------------------------------------------------NWRFRNLNEDYNVAINRIQARQSLPRYQNTGFAAGPQYLNLHQSSSPQANR--NHDFLLHVQDEDGFNFLNSNHH---------------QQQQQMPL--DYSTSN-----------AQNI--------MPPINSEACHDDD---------NNEEDEEEDDTTSEE----IKRNL-LV-NALKNDKFTTKFYESIKEDVFRRLESMLLDKDN---------------------VQAQATAAAG-------------------------------HPMAAPQLFNNISSSHHPLRKLNLNEQ------RD-QM---QQQLQQQQ-----------------------------------------------------------------------------------------------------------------------------------------------------------------------------------------------------------------------------------------------------------------------------------------------------------------------------------------------------------------------------------------------------QTISSSSA-NYENANLQQQNVSDDSNANARNDY--FP---------ANGNNEDNSQ--DNENEKPEEDTNWRQNNINNSQAQPAAAVPSAPSTATAVNTNSVAKNC----SKKRKNL-RKQPIGNNNTVSAPIATKEEEQ-NENLRGACSLAAQQHHKQQQ--QQ---VNKDKQNAVE------------------NANSMG-----NNTA-------------------------------TTTATAN-------------------------------------------------------------------------------PPSQ-------------------------TTNNEGDLIKYIISRIRNQTHPNTLI----------------------------------NDTLLVEVAK------------------------------LTASVAQNAHNTTCQNN-----------NTNGNIISPKKIYTKIKKLTIPKERDEFLQWYQHYLEN--------------------------------------------------------------------------------------------------------------TLFGT-------QTTTND-IKVKAVNSAKTTNNHSMAIQQNGTTPHHSSEV--------AANATTQ-------------------Q-------------DD-GDLAEAD-------------QN-CSS---------------NT--SA----NYH--------------------KDDDEAEVSNCEIPG-KMLTSSDENNLEGACALVTSSTN-PN-----Q-----LEDL-------Q--AQA---------MD--VIEKKDI--------------------------------------KLEKQD-CNEK---------------------D------
>Ceratitis_capitata_Cmb
MAPVRQ----VIT---AQSNKETEMQKSKQKHLQQQVHTRRQISSQQGRSNITGVSG--------AVGTLAKS---------------------------------------------------------------------------------------------------------------------------------------------------------TPTDLGTRRQFYCNDDYNQQTDRGAALKRHR----ATIGATVTGETFSQLPIENNGNCSKNHLGNNNT---------NTI--------------------TTAAEVQRKRQ----------------------------HSPEIRALRINGD----------------RSRIDCDINKIETAHNTQNLPSTSQKLDATPA--PKPTERSSESINL----AVIQKLLNEPHTITRATSNSLIKLTKPNNNPLPP----------AHLLNFSTN-------------------------LASKANTN----------------------------------------------------------------------------------------------------------------------------------------------------IA-------------------TAASA------------------------------------------------------------------------------------------------------------------------------------------------------------------------------------------------------------------------------------------------------------------------------------------------------------------------------------------------------------------------------------------------------------------------------------------------------------------------------------------------------------LNTNPTTLNS--HVNAEQILLQRI--------------QLLQYFLKITGPAINSLN--------------KRMP---------------------------------IRNEQKSISNIAAKPNL---------------LNALMVYQ-NRAQSMDREVVVNSASLEDVPLSELS-------------------------------------------------------------------------------------------------------------------------------------------------------------------------------------------------------------------------------------DNRAQSIQSL----HSV-ETPT--------------------------------------------------------------------------------------------------------------------P-DTSPS--------------------------------------------------------------------------------------------------------------------------------------------------------------------------------------------------------------------------------------------------------------------------------------------------------------------------------------------------------------------------------------------F------------------------EELQ----------------------------QRLE-----------------NSNRNIQ------------------------------------------------------------------------------------------------------NMQEQQQQ--------------LLRLQNAAKQHLSEMEHL------------------RQQAGTLSFGVNSA-----------NGTQTADGAPEYESI----------------------------------------------------------------DQVHSDM-ETLVGRMKNL-TTFIQN-----------------------------------------------------------------------------------------------------------------------------------------------------------------------Q---------------------NELSNL--------------LGDDGPE-IL------------------------------------------------------------------------------------------------------------------------------------------------AEQEALQR--------------------------------------------------------------------------------------------------------------------------------------------------------------------------------------------------------------------------------------------------------------------------------------------------------------------------------------------------------------------------------------KLESLRAQRDDMRTLVSELQDINRTAERRVGIDAK------E-SEPTTPTAEESVVVNKTPERDETHITNGARVVPVTYARNVPIKLT-NG-STA---------QASADAHTDEDNEENGDLAEKAA-AAML------------------------IHQKVADIETMRKQLQRLRDM-------------------------------------------------------------------------------------------------------------METVNIIEARTSR---------------------------------------------------------------------------------------------------------------------------DVNDIG-RTPPRELRSQSQSTGSSF----------ERDSTPVSVVPAHHVS---NGDDGGDD------------VYLTRK--MRM-----------INDVTADLRAQAASLQAERDR-----------------------------------------------------IKALKEEIVL----------------------RKQQAAAAAQLGEDALKRSSLTPTPTPRS----RKQREADTP--TPPPPPL-PNT-----ESDQLKREYEAKKKEFEIICQR-----------LQ-QDGVITATEPPTSLK---------APRRHDTVSEADDEADGDEELN-DSDFATSNATSTGRQYF--------SAPHQQST--PAQQHRAAAKAAVTAHTLAT-----------------SAATAKVNIQHSHHNQGQPIGKDDSFETNLTSSTAGE----------------------------------------------------------------------------------------------------------------------------------------------------------------------------------------RRHSTLANATSTTQDGASLEAGSVQSGSSQ-FSMPPQMPAMGVCSSWPPL-PPMPNT--WNPTL-YYGFGAPPHPSTASQPNSAT------TTQSAGPS-------FTPGGLLPQSAVNSECICSAA-----------------NSASNAPIVTGPTPT-SSST-NTAAQLAADPVLL--QQFVQTQQMLINSVCQ---------------------------------------------------------------------------------------------------------------------------------------------------------------------------------------------------------------------------------------------------------------------------------------------------------------------------------------------------------------------------------------------------------------------------------------------------CNQ----------------ML-------------WHQQREIDALNNTIHVLQERLLALTGSVNS-VPLPDM---PYTLRAESVPPPG----ITTGTLP---------NNLYLNSTNRAQSEQPALFMPGLTTSTRNSAFSNYQR-------HQQQQFQQHQQRGHI--STAYSSET---------QQHSNIAAASSTNTGL-YSN-LNNAAQAPPPPPNQGPSLYNNELPQSP-PIQGNAAGPGPIFMHHHNNAIHQNNANLRTQNHYANNLHQQQQL-----QQQQHGH--------------------------------S----------------------------------------------------------------------------------------------------NI---NVGGGNTLNNQVPPGNRANNYWDNFRSYSRQNLLSTNSNKSNEEQ-QQ-Q-NQ-QQQHQ-------H---------QLYIQQRLMDQLDAAGPTHYSSQQQL------Q-QQQQQTLRRA-------TAGTLPTAALTTSNLQQLQRQQQ-QQEEAV--QQQ-----------QQPCS--------------------------T-----QTQTQLQPQPQ----PQLYRSLGVDSNSNSCNNLNFERNAN--ENKYLRTLQRSHIN---------RYQQQQQQQQQQNPSLSNSLYSNH-NKLYQPSSWLPPVASTAPGTNCADTSTDADNVELDAYDSYNIIDSDLA-----------APYAHLSSNMGANANNILR----------------------------------NMNVNF-----GNSPHYQRNKVLTKPNCRGAEAMEQHNPNRAVLQQQQ-QQQHHQRMLTQHQLALRAQHRLDQSTLLPLRNMAAFTQSRYLDLLPATVSEAVASAEVQLRNRERVDMLLRTVSAEDDEDVVAALATSR-----------------------------------------------------NMGGPYMSANANDLHLL---------------DSNEIGNNTPNIDNE--------DADMEADGDGDGELEAELNADMDVGNDEEDDDTTSEE----IKRNL-LV-NALKNDKFTTKFYESIKEDVFRRLERMLLEKETTEINGRLADGQIRNGLADANDASAGANAADGCAEMSGASSLLRDPTRKFNLNARMGNQQQQQRMQQYKQQQEQ----------QQQQQNTVPYEHTN-FAAGRT-----------------------------------------------------------------------------------------------------------------------------------------------------------------------------------------------------------------------------------------------------------------------------------------------------------------------------------------------------------------------------------------------------------------------AKANTYENKPASNDNPDAEDDQHAMPDAAAMQT---------YAN--NRRAVEMK-----------------------------------------------------------------------------------------------------------DNAEEDEDAANNADTESNKADNEDAAAATASGGGNAES-------------------------------EQPEEDDVSYNNN-NNNNLDVTNNGTATDGTAQP-------IMAAQNSSMDGNPVANWRQNILNHVTLNSPTAPAANTGKKLKNQAEPANNNSGAGGDAQSTVAGNNNMAANNMHLTYYYSELITYIITRIRNQTHTNTQI----------------------------------NDTVLVEIAK------------------------------LTACAVQK--------FTPTLVNYKSLSIASPAHISPKKFYMKIKKLAAPRQRDEFLQWYQNYLENLFPGARLEAEKRRADELRNASAGGVASGVE---------------------------LELPRRCDKLE-----------------------------------------NQQQEQ----------------------------QRHAQQQKQLRQPQQQTT--------SESSNKD-------------------N-------------ND-EDLAEAD-------------QNSVNS---------------SS--NS----KKECENNENPDADESAIEVDLEANSAGATSSGSYDLMP----LSVAGAGAGAAAVTVT-----DE-----T-----IFSA-------V--QQQ--------QHH--NLLRFGT--------------------------------------DTASGG-VPEL---EPDETV------------T------
>Bombyx_mori_Cmb
MAP------------------------------------------GN----NDRHPG--------HTGTIPK--------------------------------------------------------TK---ARN-----NCN-VPQEAVT-PTR-------RDMTTNL----------------VTTSLDWVP-VSEY----------------NTRS---NY--------------------------------NQ-----------------------------------------------SRKSTNN-SDQELTELDHSVSFESGFGRFVPVRPQPRALPLNVHSRENITNDQNDEASAN----------------------------------------------------------------------------------------------------------------SISGHSLHPYGHQMQNG------IIPHSNHPAAAVMIVNPTTP-ITTGTISQPFNA------------------------------------------------------------------------------PNQNRNN-----------------------------LTRNLNSSR---------------------NNFEANHPGNVNNTGVATSTSRTGAKTVNLINNMYE--------------------------QG----------------------------------------------------------------QSNFNNLNEN-NQVHR-------------------------------------------------------------------------------------------------------------------------------------------------------------------------------------------------------------------------------------------------------------------------------------------------------------------------------------------------------------------------ES------ARALGEAIVAACPDAA--AV------ERRL--------------GQIREYIRVTSSLVDTMR--------------TSEDE----------------------------------------------------------------------------------------------------------------------------------------------------------------------------------------------------------------------------------------------------------------------------------------------------------------------------------------QDAMTRPVSA----QSNG-STY--------------------------------------------------------------------------------------------------------------------S-DNELW--------------------------------------------------------------------------------------------------------------------------------------------------------------------------------------------------------------------------------------------------------------------------------------------------------------------------------------------------------------------------------------------Q------------------------NEIK----------------------------NKME-----------------MSQMRLT------------------------------------------------------------------------------------------------------ALKQQQKR--------------LMKYQEEAKQQMDEINRE------------------RQSQE------------I-QPSTSHD------------NFVA-QNQPFSGNYHHS--NRMYAANQIGVA------TTLPHSTEALHGQQNMVNGDNELGHSAHSTHSQDER-FSHRGTNVAS-SEEAAG-----------------------------------------------------------------------------------------------------------------------------------------------------------------------G---------------------IQ-SEG--------------D--DDEIVLS------------------------------------------------------------------------------------------------------------------------------------------------ERGRMLQM--------------------------------------------------------------------------------------------------------------------------------------------------------------------------------------------------------------------------------------------------------------------------------------------------------------------------------------------------------------------------------------KLRELQLKKQHMESLVTEFQKLQMSAHLPPTH--N--------------------------------------------------------------------------------------------TYSSSGEDSGEDEPVHKCVK-SGNNIKNEDPFKLMEIKAIKTALQKTKDL-------------------------------------------------------------------------------------------------------------MRSVENYETD---HVSGSQ-------------------------------------------------------------------------------------------------------------------------ETN-YREVGS------------HSNVND-NKSEG--SIGGWS---NEGSMCRLRNTLP------------------------------------------------------------------------------------------------------------------------------------------------------------------------------------------------------------------QRHKFTNE-------------------------------------------------------------------QQHHGP-QQQHHV--AQQQHHA-P---------------------------------QQQHHAP-QQ---HHA--PQQQHHAPQQHH-----------A------------------PQQQHHAPQ--QQHH----------------------------------------------------------------------------------------------------------------------------------------------------------------------------------------------------------------------------------------------------------------------------------------------------------------------------------------------APQQHLLQQQSHEANLASLQELAQ------------------------------------ELRMET---EKIMGERARIKDMISNKTEVRKQKKVNEEVR-----------------------------------------AGPSGTPGPVERRQMQLRALLAEKQRELEALLNKEKV--------LCTGAETEQTKQESRTASVVNQ-SYNSEQDEPDSRSEQI-M--DLQNSRETENFRGGGDSVLDGRSLPTLPSHLGSTYGSDS--DSASRNKSNQRNRSRRRATQERQTDES-VSQ-----SNNTSQSIRHEPRPETSNVNSVPPVSQNTEHTGMPYPHLPPPCWNT-KSNQ---DVRSNQFT-------QNSHSQTMDRLL----GTPQMTFPPTMPFN------MMMPYGMVGGC------GCGCGL------------------WGAWCWQ----------------QL-------------VMQQRDIHQLREQLNHLEER-------------------------------------------------------------------------------------------------------------------------------------------------------------------------------------------------------------------------------------------W--------------------------------RA---------------------------------------------------------------------------------------------------------ETASHTLNNQVPPGNRANNYWDNFRSYSRQNLLSANNKV-NADG-HL-G-SG-PPHNPHPLVERSHNTLRRTPSA------------------------------------------------------SS-----------PCVTPKR-NTNAA-SS--S-----------QNVPQL--PQTNNEDLPNRHARMNVSYERSLS-----FSSAP--DVLNVN---QNAD---------------------------------------------------------------------SEMAVASHSR------------------N------------------------VDDSNTTNI---------------PNVNI--NRQESAPPPFRNLNITNPIPEIIQSHSNNLNSSTN--------GKRKSSSKLPAKN-------------S------------------------------------------------------------------------------SNRRN---------------------------------------------C--------------------------------------------AL--DYSQTS-----------NINI--------A-------------------------------SLSEV----PNPNL-ASTSRENEDKATSKLFDLLRENIYSEVTTLIGVNES--------------------------------------------------------------HPDFLIQLFRE----------LQLISS------E-NLR---QKVLQSIR-----------------------------------------------------------------------------------------------------------------------------------------------------------------------------------------------------------------------------------------------------------------------------------------------------------------------------------------------------------------------------------------------------NVLSQYNT-ML-----------------ENHDN----------------------DE-TEE-------------------------------------LTRPDTVSTTAPTEHTNYND-----C--------------------------------------SSASMQNVCA---------------------------------------NTMQID-------------------SKIVRFL---------------------IMKSEEICTTEFLDT--------------------------------------------------------------------------------------L----------------ASHILSNYPDRRYSQQTKRRLQEFLSKYERMRVSDVSNDIFENLPLYIAASTEG-ESIPM------------SNDL-D---------------------------------------------------------------------------------SSRLQDVAGSLNLFSSSDSQL----HQVNACPYDMWPG-----------------HLHIDIEP---------------------------------TDVNDGA-HHSNQD-SKVDLI-------------------------------------NCSE-------------------M-------------HN-GDLAEAD-------------QTCH----VDMDESGTVDGDEAGVNAE----A-------------------------------------LP------------------DVVD-TD-----E-----VTPT-------E--AEA--------EWL--GLDCVPT--------------------------------------RLHMEQA-PEK----------------------------
>Helioconus_melpomene_Cmb
MAP------------------------------------------GN----KERNPG--------HTGTIPK--------------------------------------------------------TK---VRN-----NCN-VPQEAVT-PTR-------RDMATNL----------------VTTSLDWVP-VSEY----------------NTRS---NC--------------------------------NQ-----------------------------------------------TRKQTNNTSDQELTDLDNSVSFESGFGRFVPVRPQPRVLPLTVQNRESLAADHHEDNA------------------------------------------------------------------------------------------------------------------TSSSQTLHPFAHQMQNG------LIPHSNHAAAAVMIVNPTTPNAIVGNMSQQFNA------------------------------------------------------------------------------SNQSRNN-----------------------------LTRNLNSTR---------------------NTFEGN---NSNNNNTQTSNSRSGTKSVNLMNNMYD--------------------------QG----------------------------------------------------------------QGSFNNINEN-NHVHR-------------------------------------------------------------------------------------------------------------------------------------------------------------------------------------------------------------------------------------------------------------------------------------------------------------------------------------------------------------------------ES------ARALGEAIVAACPDAA--AV------ERRL--------------GQIREYIRVTSSLVDTMR--------------NSEDEAFIQHT-----K---E-EY----DELVKMVMQLRE-----SET---KL--------------------------------------ESMLTEKTSENNEIPNEDSNPC----------------------------NEIQDAIESE------------SKIE--IV--------SDKNSIQDKTCN----IKTNNDSNIVNLKKVTNIENEHLNRTI-TNIKPSDE--------------------PQISKEIKSNENEDNMEQTDTSTVEIKEIDSIPCAVIEVKKDDQQLNDILRKNIMACMDKIALIQDMKTKN--KDSSSVEIQQDVVVRPVSV----QSNG-SAY--------------------------------------------------------------------------------------------------------------------S-ENELW--------------------------------------------------------------------------------------------------------------------------------------------------------------------------------------------------------------------------------------------------------------------------------------------------------------------------------------------------------------------------------------------Q------------------------NEIK----------------------------NKME-----------------ISQIRLT------------------------------------------------------------------------------------------------------ALKQQQKR--------------LLKYQAEAKQQLEEFNKE------------------RQSQE------------MHQPSTSHE------------NYNGMQNLTLSANY--P--SRMYGTNQIGVA------TTLPQGEGVNNMDS------------AHSVHSHDER-FSLRDGNIAS-SEEAVG-----------------------------------------------------------------------------------------------------------------------------------------------------------------------G---------------------GRDSEV--------------E--DDEGILT------------------------------------------------------------------------------------------------------------------------------------------------ERERVLRL--------------------------------------------------------------------------------------------------------------------------------------------------------------------------------------------------------------------------------------------------------------------------------------------------------------------------------------------------------------------------------------KLQELQMKKQHMENLVSEFQKLQMATRLGSSH--N--------------------------------------------------------------------------------------------TYSSSNEDSADDEPSRKCNK-SGVNLKNEDPFKLMEIKAIKTALQKTKDL-------------------------------------------------------------------------------------------------------------MRSVETFEAD---NLSGNH-------------------------------------------------------------------------------------------------------------------------EDN-F-HMPS------------HSNIHD-NKSEG-GSIGGWS---NEGSVCRVRNSLP------------------------------------------------------------------------------------------------------------------------------------------------------------------------------------------------------------------QRHKFTNE-------------------------------------------------------------------HQQHMQPHIQPNL--HPHMQPNIQ--------------------------------PNMQPHIQPNM---HPNIQPNMQSHIQQNMHPNMQPNMHPNIQ------------------PNMQPHIPQNIQSNI----------------------------------------------------------------------------------------------------------------------------------------------------------------------------------------------------------------------------------------------------------------------------------------------------------------------------------------------QSQMQSHAQQNHETNINSLQELAH------------------------------------ELRMET---EKIMGERARIKDMANNKE--RKQKKVNEEV-RSVPPA--------------------------------VPAPAPAAPPGPAERRQMQLRAMLAEKQRELEALLNKE-V--------VNNTSEVQKLKTDSRVASVVNHHSYNSEQEEPESNSEHVQL--DSQTSRDNDNFRSGGDSALGRGSANTAPSHLGSAYASDSDRDSASRNKSNQRNRLRRRPTQDRLSEDNNASM-----ANNSNSNMRHDSRSESSNINMIPPIQNNDNAANMQYPHLPPTCWNTTKSNQ---DIRTNQFT-------QNSHSQTMDRLM----GTPQMSFPPSLPYN------MMMPYGMMGGC------GCGCGL------------------WGAWCWQ----------------QL-------------VMQQREIHQLRDQINHLEER-------------------------------------------------------------------------------------------------------------------------------------------------------------------------------------------------------------------------------------------W--------------------------------RA---------------------------------------------------------------------------------------------------------ETASHTLNNQVPPGNRANNYWDNFRSYSRQNLLSANSKS-NAET-QA-SGTTHPHAHPQPLVERSHNSLHHTSSS------------------------------------------------------TS-----------PSLTPKR-NP-----------------------------------------------------------PSP--D---------------------------------------------------------------------------------------------------------------------------------------------------------------------------P---------------------------------------------PTPA-------------T------------------------------------------------------------------------------ALRRN---------------------------------------------H--------------------------------------------AL--DFSPTS-----------NINI--------A-------------------------------SASAAASPAPNPNL-ASTSRDHRDKASSKLFDLLRENIYSEVTTLIGVNES--------------------------------------------------------------HPDFLIQLFRE----------LQLISS------D-PLR---QRVLQSIR-----------------------------------------------------------------------------------------------------------------------------------------------------------------------------------------------------------------------------------------------------------------------------------------------------------------------------------------------------------------------------------------------------GVLSQYGS-LI-----------------DNNQN----------------------ND-AEDAE-----------------------------------GADE--ATTTSAAPEPNCHD-----C--------------------------------------SG---QNVCS---------------------------------------STVQID-------------------NKIVRFL---------------------LIKSEEVFTTELLQS--------------------------------------------------------------------------------------L----------------ASIINSNPADSRQS----RRLLELLSKYEGMRVCDVSSDIIENLSLFNSGSLD-EESARL------------TSEVSE---------------------------------------------------------------------------------SSILQDVAGSLNLFSTSESQL----H-CNACPYDMWPG-----------------HVHVDIDG---------------------------------HDLNDNS-PRSSQE-GKVDLI-------------------------------------NCSE-------------------M-------------HN-GDLAEAD-------------QTCR----AEG--------EAA---GG----A-------------------------------------LP------------------DVVD-TD-----E-----VTPT-------E--VMR--------HIL--YCRCLPL---------------------------------------IHFTNR-N-----------K------------------
>Tribolium_castaneum_Cmb
-----------------------------------------------------MNRS--------STGTVPK--------------------------------------------------------IK---CRN-----NTTSCPNER-D-SPR-------S--WTNN----------------LTGDFHRLN-LSDYL----------------RNS---RR--------------------------------NH-----------------------------------------------CA--------------------------------------------------------------------------------------------------------------------------------------------------------------------------MNVGTVEEQRLNPALNG-------------------------------------------------------------------------------------------------------------------------------------------------------------------------------------------------------------------------------------------------------------------------------------------------------------------------SITPSSSSSRRN---------------------------------------------------------------------------------------------------------------------------------------------------------------------------------------------------------------------------------------------------------------------------------------------------------------------------------------------------------------------------SS------GTVPKCDNITKYPDKR--QI------EDKL--------------SQIQEYLQITTSLMSSMK--------------NTDDQL----G-----D---A-------NNLMQMINDLRD-----SEA---KL--------------------------------------VNILGNIEAEEQV----------------------------------------------------------------------------------------------------------------------------------------------------------------------------------------------------------------------------------------KA---DR----NDNY-SE-----------------------------------------------------------------------------------------------------------------------SATSH--------------------------------------------------------------------------------------------------------------------------------------------------------------------------------------------------------------------------------------------------------------------------------------------------------------------------------------------------------------------------------------------H------------------------NDLD----------------------------EKID-----------------HTNREME------------------------------------------------------------------------------------------------------MLRDQQMS--------------LLCLQQKAENKLKDARQI------------------QEKLLTA-SQY---DVNS-SINQRNK------------NLSSVQD--FDIAIRELEER------SKRLNEPRGSNSN-------------------------LQDKLLAEM-DSLQSQIVTM-HNINDD-----------------------------------------------------------------------------------------------------------------------------------------------------------------------R---------------------NQLIQV--------------LDNRDTE-LR------------------------------------------------------------------------------------------------------------------------------------------------AQHLELQN--------------------------------------------------------------------------------------------------------------------------------------------------------------------------------------------------------------------------------------------------------------------------------------------------------------------------------------------------------------------------------------KLSELQNKKSQVDQLVAQLQVLEETDEDDV-------------------------------------------------------------------------------------------------------------------------------GAQVRRIVTMKEQLSKLKDM-------------------------------------------------------------------------------------------------------------LEIVKTTELN---SNASQE-------------------------------------------------------------------------------------------------------------------------EQDLACGICT------------KAENFLQ----K--DGEKRR---TPL----------------N--KQVNKNACDRGFGGAKPKS-----------RTNS-------------------------------------------------------------------------------------------------------------------------------------------------------------NKVALQVELEAKKRELEEIMGKHKAGTSNLNHDVGTDNKSEFS---------------CSSNAYF------------DWAPIMSDHNRFDSSDSDEYSD-PNQQFVLPTLNYPK---------------------------------------SDHDYVAHHLQDTTT----------------D-----RLSSIPRTPERR----------------T------------PRAASEQG-KNQVQKQLELIRSVCDSMLDQQGGT--------NVRNNLTPSSLYFE---------------------------------------------------------------------------------------------------------------------------------------------PRPM-----N------------------------------------------------------------------------------------------------------TTAIVDPNYQSWLA--TNTLQTQAFMLNTLNQ---------------------------------------------------------------------------------------------------------------------------------------------------------------------------------------------------------------------------------------------------------------------------------------------------------------------------------------------------------------------------------------------------------------------------------------------------CCQ----------------ML-------------WLQQRELISLRQTVNQLQDYG-------------------------------------------G---------NLA------S----PLQSECRS-----------------------------R--------S-N--------------QKGGNQVA-----AACSMP-NLNQYN-I-PP-SVNLDPSSS--YQNNM-Q-------NARLLDHCLNNVSDHNNSVLHAVN----------ANTNQIPPTHM--W---------------------------------------------------------------------------------------------------------------------------------------------NGQALNNQVAPGNRANNYWDNFRSYSRQNLLSTK--S-NEGF---------------------Q--NISNN-P------------------------------------------------------FT-----------LVTTPKC-NSDQM-S--SQ-----------ENTP----RR---------RTQF-----RNNN-----SVVPP--DVLNVN---K----------------------------------------------------------------------------------------------------------------------------------------------------------------------------------------------------------------------------------------------------------------------------------------------------------------VDQRN--------------------------------------------IN--------------------------------------------EC--DYNNES-----------NSTISEEHTIFKE---------------------------------SA-SRR----NEW-HEEQVDDHHTKSKLFEELRENVYKEVVTLISANET--------------------------------------------------------------RPHFLIQLFRD----------LQMISS------D-PLR---LKILQAIQ-----------------------------------------------------------------------------------------------------------------------------------------------------------------------------------------------------------------------------------------------------------------------------------------------------------------------------------------------------------------------------------------------------TIITHNLT-T-------------------NHTN----------------------RQ-DD-----------------------------------------------------N----------------------------------------------------------------------------------------------------RVI-------------------KEIIPFL---------------------NDHEDDSITHPFLVSLKQVLL----------------------------------------------------------------------------ESESF----------------QETVRDSVFK----KHFSNVLDEVLAQYQGKKVHDVKMHFIQTVSDLLRGE------------------------------------------------------------------------------------------------------------------------------LSFIQLIQ-------DTCPD----------------GGEL--------------------------------------------------------ETF------------------------ET--------NVNQEVT-------------------I-------------QN-GDLAEAD-------------QGRVEEDDGEVEEEGAVGG------FW----E-------------------------------------LP------------------LEVS-ED-----V-----EVPSTEFQNNAE--AQT--------QFIKQGLDQVPT--------------------------------------RLPTKSP-SNT--PS---KG------------I------
>Danaus_plexippus_Cmb
MAP------------------------------------------GN----KERHPG--------HTGTIPK--------------------------------------------------------TK---VRN-----NCN-VPQEAVT-PTR-------RDMATNM----------------VTS----------------------------------------------------------------------------------------------------------------------RKQTNNTSDQELTDIDNSASYEGGFGRFVPVRPQPRALPLTVQNREGLS-DQHDDAA------------------------------------------------------------------------------------------------------------------STSSHTLHPYAHQMQNG------LIPHSNHAAAAVMIVNPTTPNAVTGNMNQQINT------------------------------------------------------------------------------PNQNRNN-----------------------------LTRNLNS-R---------------------NTFDG----NANNNTPAVAHSRSGTKSVNLMNNMYD--------------------------QG----------------------------------------------------------------QGNFNNVNEN--HSHR-------------------------------------------------------------------------------------------------------------------------------------------------------------------------------------------------------------------------------------------------------------------------------------------------------------------------------------------------------------------------ES------ARALGEAIVAACPDAA--AV------ERRL--------------GQIREYIRVTSSLVDTMR--------------NSEDEAFIEHT-----K---E-EY----DELVKMVMQLKE-----SET---KL--------------------------------------EALLVNNDPGEAVTQN--ENTT----------------------------SERTETADDN------------TEVEKDVD--------QDIQTDK----N----NVKNNENQTNNLKKVSNIENEHLNRSI-ANVI--EK--------------------PHVQEEFMTQDDEEV--ALA-GKLG-KETETA-ISGSDIKKDDQELNDILRKNIMACVEKIAVIEDMKNKRDFNNNEQVSVDQDVVVRPVSV----QSNG-SAY--------------------------------------------------------------------------------------------------------------------S-DNELW--------------------------------------------------------------------------------------------------------------------------------------------------------------------------------------------------------------------------------------------------------------------------------------------------------------------------------------------------------------------------------------------Q------------------------SEIK----------------------------NKME-----------------LSQIRLT------------------------------------------------------------------------------------------------------ALKQQQKR--------------LLKYQAEAKQQLEELNKE------------------RQTQE------------IHHPSTSHD------------NFAGMQNMTINANYHPQ--NRMYATNPIGVA------TTLPQADMTSQMTSHMIDND-----RAHAIH---DG-FLLRDGN-AG-SEEA------------------------------------------------------------------------------------------------------------------------------------------------------------------------------------------------LCSE-------------------DE----------------------------------------------------------------------------------------------------------------------------------------------------AAGGRLRE--------------------------------------------------------------------------------------------------------------------------------------------------------------------------------------------------------------------------------------------------------------------------------------------------------------------------------------------------------------------------------------QLRGLRAKKVHMENLVSEFQKLQMVTRLGSSH--N--------------------------------------------------------------------------------------------AYSSSGEDSAEDEPSHKCNK-SGVNVKNDDPFKLMEIKAIKTALQKTKDL-------------------------------------------------------------------------------------------------------------MRSVETFEAD---HLSGVN-------------------------------------------------------------------------------------------------------------------------EET-F-HAPN------------HSNIHD-NKSEGGGSMGDWSNDANEGSVCRVRNAI-------------------------------------------------------------------------------------------------------------------------------------------------------------------------------------------------------------------ARHKFTNE-------------------------------------------------------------------HQQHQQQHQQQQL--HQQ-----Q--------------------------------RQQQQQLQ------------HQQQFVQQQHM-----------Q-------------------------------------------------------------------------------------------------------------------------------------------------------------------------------------------------------------------------------------------------------------------------------------------------------------------------------------------------------------------------------HMQSQQLQQQSHEANINSLQELAQ------------------------------------ELRMET---EKIMGERARIKDIVTNKE--RKQKKVNEEVVRGTVNG--------------------------------V-GGGSSSGLGPAERRQMQLRALLADKQRELEALLNKK-------------------------------------------------------------------GDSACS-RSLQAAASQLASAYASDS--DTASRNKINQRNRSRRR-TQERPSDENNVS------SGNSEAQIIL--KTDSGPGSVLNGSYNSEQEEQSQSEHVQVDSQNSRE-NENYRDVRTNQFT-------QNSHSQTMERLL----GTP-VGFPPAMPFN------MMMPFGMMCAC------GCACSA------------------WGAWSWQ----------------QL-------------AAQARDIHALREQITHLEER-------------------------------------------------------------------------------------------------------------------------------------------------------------------------------------------------------------------------------------------W--------------------------------RA---------------------------------------------------------------------------------------------------------ETASHTLNNQVPPGNRANNYWDNFRSYSRQNLLSTN-KS-NE-G-HV-G---------HALVERSHNSLHHTSSS------------------------------------------------------TS-----------PSLTPKR-NTDAP-PT--Q-----------QVAP----PTHGPAHGPAR------GYERSLS-----FSSAP--DVLNVN---QNPE---------------------------------------------------------------------ED---------------------------------------------------------------------------SNLNV--NRPE--PPPQRNINYANPIPELIQSHSNNLNAPAN---------KRKSSAKLPAKN-------------A------------------------------------------------------------------------------ANKK----------------------------------------------Y--------------------------------------------AL--VFSPTS-----------NIDI--------A-------------------------------SSS---VDTANPNL-ASGSREVQDKATSKLFDLLRENIYSEVTTLIGVNES--------------------------------------------------------------HPDFLIQLFRE----------LQLISS------D-PLR---QRVLQSIR-----------------------------------------------------------------------------------------------------------------------------------------------------------------------------------------------------------------------------------------------------------------------------------------------------------------------------------------------------------------------------------------------------GVLAQYGP-LM-----------------DNQ-N----------------------DE-PEE-------------------------------------LTTE--VTTT--SAETTCQD-----C--------------------------------------NS---QNACS---------------------------------------SSVQID-------------------NKIVRFL---------------------LLKSEEVFTTDLLES--------------------------------------------------------------------------------------L----------------SSLIINQPPDGRRS----KKLLDMLSKYEGLRVCDVSSDIIENMTLFTSVNNEGDEASRH------------ANEISE---------------------------------------------------------------------------------SAILQDVAGSLNLFSSSETQL----HQINTCPY-MWPG-----------------HVHVDI--------------------------------------ND-S-PRSSQE-GKVDLI-------------------------------------NCSD-------------------M-------------HN-GDLAEAD-------------QTCR----TDIE-DGQTHNELAG--ND----A-------------------------------------LP------------------DVVD-TD-----E-----VTPT-------E--AEA--------EWF--GLDRVPT--------------------------------------RLHMEET-SEK--QK---GEV------------------
>Plutella_xylostella_Cmb
------------------------------------------------------------------------------------------------------------------------------------------------------------------------------------------------------------------------------------------------------------------------------------------------------------------MHEQGSNGSDN------------------------------------------------------------------------------------------------------------------------------------------------------------------------------------------------------------------------A------------------------------------------------------------------------------LSAPR--------------------------------------------------------------------------------------------NNLAT--------------------------PA----------------------------------------------------------------RAEPGHLESN-MHEQG-------------------------------------------------------------------------------------------------------------------------------------------------------------------------------------------------------------------------------------------------------------------------------------------------------------------------------------------------------------------------SN------GSDNGRRAAAACPDAA--AV------ERRL--------------GQIREYIRVTSSLVDTMR--------------GSEDEAYIEHT-----K---E-EY----DELVGMVMKLKE-----SET---KL--------------------------------------VNLLEDKEPDNIEVPADEA-EADTAPASIPIVVTPAES-----PEPVV--N------EDNKTATPAVKDSTATPVVKDNNTATSSVKDNTTATAPVKDNTANPTVKATNTDLAQALKKVTNIENEQLNKTLQSNVV--SVEEVVTPDSKPSEVTETPNSVDRVEEKAI---------ENI-I--EIKEIDTSPLIDIEVEKEEHVIDDTLRQNILSCVEKVARIEEMKNKNVSTSDSDNQV-TDVVVRPMSS----QSNG-SAY--------------------------------------------------------------------------------------------------------------------S-ENELW--------------------------------------------------------------------------------------------------------------------------------------------------------------------------------------------------------------------------------------------------------------------------------------------------------------------------------------------------------------------------------------------Q------------------------NEIK----------------------------NKME-----------------ISQQRLA------------------------------------------------------------------------------------------------------ALKQQQKR--------------LLKYQEEAKQQLEEMHRA------------------RQEQE------------M-QPSRSHD------------NLAAVQN-QLNGHHQQAPKQRVSVANQAGLP------SLPTRR--------------------ASANVD--HL-ESGQREVYVH-SQEASG-----------------------------------------------------------------------------------------------------------------------------------------------------------------------G-------------------------EA--------------E--DEDG-LS------------------------------------------------------------------------------------------------------------------------------------------------DRGRQLTM--------------------------------------------------------------------------------------------------------------------------------------------------------------------------------------------------------------------------------------------------------------------------------------------------------------------------------------------------------------------------------------KLRELQMKKQHMESLVSEFQKLQMATRLESSH--N--------------------------------------------------------------------------------------------TYSSSGEESLDEEPTRKCNKPSGSNNKNEDPFKLMEIKAIKQALQKTKDL-------------------------------------------------------------------------------------------------------------MRSVENYEEE---RSPSAH-------------------------------------------------------------------------------------------------------------------------DEP-F-QMSA------------HANNHD-NKSDG--SAGGWS---NEGSVRRVRNSLP------------------------------------------------------------------------------------------------------------------------------------------------------------------------------------------------------------------PRHKYTNE---------------------------------------------------------------------------------------------------------------------------------------------------------------------------------------------------------------------------------------------------------------------------------------------------------------------------------------------------------------------------------------------------------------------------------------------------------------------------------------------------------------------------------------------------------QHEQHQSHEANIASLQEMAQ------------------------------------ELRMET---EKIMGERARLKDIVSNKAEFRRKQQSNSEAAHSSHNAHSSQNLHTSQNVHSPHNAQTSQNDQGSQNPYAHLGYV----PGPAERRQMQLRAILAEKQKELESLLNKERDIHYLLFQKVLCGPET-QIKPNSRAASIVNQ-SYNSEQEEPDSRSEQIMIHNEAQNVRENENYRGGGDSSLSGRPINALPSHLGSVYASDS--DSASRTKSNQRNRGRRRPPQDRQPEET-PQSPLSHPHVNINPGVRHEPRVDTVNVNTVPPMMPHGVDALPPMPYLPPPCWGKPD-E----RIYPSPLNYAMPPPPEHATAYTAEKMLLLIFYMISTYFPPSETSRRSPDVVMRVRVRAVGGVELAAVRAAAAGDARAAPADSQHSIRKTVVNYGHWGWYLSALPRDVSMWSTLDCQLLTTNLTTVRCLPSAQQIKASHGLLHAAYGLEER-------------------------------------------------------------------------------------------------------------------------------------------------------------------------------------------------------------------------------------------W--------------------------------RS-----------------------------------------------------------------------------------------------SV--------ETASHTLNNQVPPGNRANNYWDNFRSYSRQNLLSASSKT-NADG-HL-G-VV-PQHNPHPLVERSHNTLHAASAP------------------------------------------------------TP-----------PSNTPKR-NINA--ST--T-----------QNTAQTNQPINNAEEFTNRHGRSNVTYERSLS-----FSSAP--DVLNLN---QNNE---------------------------------------------------------------------QE-ASSSQAR------------------N------------------------LDD-----------------------VNI--NRQEPA-NAFRNLNITNPIPEIIQSHANNINTTSNS-----LNSKKKSCSKLPAKN-------------S------------------------------------------------------------------------------ANRRN---------------------------------------------N--------------------------------------------AL--DYSQTS-----------NINI--------A-------------------------------STSEA----PNPNL-ASANREVNDKATTKLFEFLRENVYSEVTALIGVNES--------------------------------------------------------------HPDFLIQLFRE----------LQLISS------D-PLR---HRVLQSIR-----------------------------------------------------------------------------------------------------------------------------------------------------------------------------------------------------------------------------------------------------------------------------------------------------------------------------------------------------------------------------------------------------SVLSQYPP-II-----------------ENENN----------------------EHIVNEEQ-----------------------------------MGDT--VTTT--THETNSYQ-----E--------------------------------------NAMQEPNSSN---------------------------------------ANPQND-------------------NGIVHFL---------------------FLKSEDVCSPELLDM--------------------------------------------------------------------------------------L----------------ASVIINSSNSRQQ--LSKKRIIETLAKYEGSRVCDVSGEILESLSLMLSVNNDGDESTQH------------TGE-SE---------------------------------------------------------------------------------SSILQDVAGSLNLFSSSDTQL----HQMNGFPYDMWAG-----------------HMELD----------------------------------------QGE-DNARND-GKLDLI-------------------------------------NCSE-------------------M-------------LN-GELAEAD-------------QTCP----EP-----------P---PP----E-------------------------------------LP------------------DVVE--D-----E-----TTPT-------E--AEA--------EWL--GLDRVPT--------------------------------------RLHTEDS-SEN--QK---GNVSNFILSEQTLKP------
>Dendroctonus_ponderosae_Cmb
MAD------------------------------------------GQ----GNINRR--------NTGTVPK--------------------------------------------------------IK---YSN-----KAAA-MRSSKD-QPK-------SGRMSNN----------------LSPSWHMNGDSANFI----------------GNKGRIQR--------------------------------SHYS------------------------------------------SMEVA--------------------------------------------------------------------------------------------------------------------------------------------------------------------------LDGSEVSNGIANYPLNG--------------------------------------------------------------------------------------------------------------------------------------------------------------------------------------------------------------------------------------------------------------------------------------------------------------------------ITPASSSSTSRRN-------------------------------------------------------------------------------------------------------------------------------------------------------------------------------------------------------------------------------------------------------------------------------------------------------------------------------------------------------------------------SI------GSTLKCDNVTKYPDRR--QI------EDKL--------------HQIREYLEVTSSLMTNIR--------------NSDEQI----F-----D---IDEK----TNLLQTRDDLLD-----SEK---KL--------------------------------------SKLLEEIDNSEMA-------------------------------------------------------------------------------------------------------------------------------------------------------------------------------------------------------------------------------------ESVVDQSLSN----ADNY-SE-----------------------------------------------------------------------------------------------------------------------HSGDY--------------------------------------------------------------------------------------------------------------------------------------------------------------------------------------------------------------------------------------------------------------------------------------------------------------------------------------------------------------------------------------------I------------------------KRVE----------------------------SDFE-----------------SFDNELT------------------------------------------------------------------------------------------------------AMRDQQQS--------------LLNLKQKSENRLMDARLI------------------QDKLAAA-GHSS-NQVNL-DTQKCNK------------NL-SLAE--FDTAIRDLEER------TKRLNRNRPENEK------------------------ITADKIVSEM-QHLQSQIISM-HDANNE-----------------------------------------------------------------------------------------------------------------------------------------------------------------------R---------------------EQLIQV--------------LDNRDTE-LR------------------------------------------------------------------------------------------------------------------------------------------------SQQAQLKK--------------------------------------------------------------------------------------------------------------------------------------------------------------------------------------------------------------------------------------------------------------------------------------------------------------------------------------------------------------------------------------KLIELQTKKEQVDELVMQLQILDEDNQSDVGR--N---------------------------IKFHP-------------------------------------------------------YFTTES-------------------------TPYLGMQVRNIVTMKDQLTKLKDM-------------------------------------------------------------------------------------------------------------MGVVNNMSES---ASAA-D-------------------------------------------------------------------------------------------------------------------------VQAATNEICL------------TAENL-QNQLAK--PSHKRN---DSYVENRCENKFYGQIHERNFRRLDNHVANETFQKQLNKSQRNQGAKPKQRTASIN-------------------------------------------------------------------------------------------------------------------------------------------------------------EKIALQSELEAKKRELEEIMGKHKASTSNLNHDVRGNPVNDMSWK---------PPIFCQDETSE------------DRLSSDGDENEYSEVHDDENIIFPQQVNSYYRSNRAKRT------------------------PE---------NRSMYDFPPETLQSVSQASG------------RN-----VRSQS-VNPPEFDRQQA---------RLP------------SNNQNQEK-PDKIQKHLELIKSVCDTVLEQMPNNQ-ASNIQ-QVRNNITPSSIYAEGQRV-------------------------------------------------------------------------------PC-------------------------------------------------------PPSPF---RANQ--NQV----------------------------------------------------------------------------------NVFQAEPPLFQASANNQTDNGSYQNWLA--TNTLQTQSFMLTTLNQ---------------------------------------------------------------------------------------------------------------------------------------------------------------------------------------------------------------------------------------------------------------------------------------------------------------------------------------------------------------------------------------------------------------------------------------------------CCQ----------------ML-------------WAQQREIAQLRNNVNMLQERM-------------------------------DLPSYPQPGDLPP---------NLHTQS-FNA----PAQNHLPS-----------------------------NH----LRVS-T--------------AQKTNQVS-----AACSMP-NLNQYN---PV-SSNSDMAFS--NSSNV-P-------NCALLESCLNNASQH--NLMHAAN----------SNLNQAIPAQI--W---------------------------------------------------------------------------------------------------------------------------------------------NGQALNNQVAPGNRANNYWDNFRSYSRQNQLSSK--N-SESSVHNAA---------SS-LDRFQ--LDRIN-P------------------------------------------------------FS-----------IMTTSKS-NSEHS-STNSQ-----------ETTP----RK---------RSSFNVPSQRMQQTKVDHHGPPP--DVLNVN---QNLP---------------------------------------------------------------------KA-G--------------------------------------------------------------------------FDQVEQY---------------------------------------------------------------------------------------------------------------------------------------------------ISQPE--------------------------------------------GNFMLDGL--------------------------------------KI--DLGRAL-----------DIPAQERVNISRE-------------------------------PLQG-RQR----NEWHTEERRDQRLKKNRLVDELRESVYKEVASLISANEA--------------------------------------------------------------RPHFLIQLFKD----------LQKIES------D-SLR---LKILQSIQ-----------------------------------------------------------------------------------------------------------------------------------------------------------------------------------------------------------------------------------------------------------------------------------------------------------------------------------------------------------------------------------------------------SILTQSFQ-CP-----------------PNPSS----------------------RP-MAASE----------------------------------------SVLSE--SSEQASI----------------------------------------------------WSK---------------------------------------PTKQLSSGLLNLHLEGDEPFLQNSYKDIVSLL---------------------DGCEDDVIGNRLLADIKQVFL----------------------------------------------------------------------------ESDLF----------------RDSVKDTVFL----KHFSNVLNDSLEQYRGKKVHEMKVHLIQTIGDLLQGE------------------------------------------------------------------------------------------------------------------------------LSFIHLIQ-------ETIPESC-------------LGPERKDS--------------------------------------A-QSAPSYSAASTLFDLS------------------------NQ--------GSLQNDN-------------------I-------------QN-GDLAEAD-------------QSRLGE--SELEDEGAVGG------II----E-------------------------------------SP------------------EEVL-QDQPEELI-----HVPTI------D--FPV--------NGE--GLDQVPT--------------------------------------RLPTKVK-SESTTPT---KG-----------KV------
>Nasonia_vitripennis_Cmb
MSP------------------------------------------GIN-----DHLR--------STGAFPK--------------------------------------------------------SN---RRS-----DRN-RERDRAANQNSNC-----RRAPRAQAQHANNL---------FQLDWHPACE---LI----------------QTS---SR---------------------------------------------------------------------------------------------------------------------------------------------------------------------------------------------------STPVTSARTAKNSNARPSAPIAS------Y-------------------------DLPD----------IGL---YNAYSQLYPNIHALEDLTPWLKMTSP-VDQRTQSPP----------------------------------------------------------------------------------------------------------------------------------------------------NL-------------------T-AKP------------------------------------------------------------------------------------------------------------------------------------------------------------------------------------------------------------------------------------------------------------------------------------------------------------------------------------------------------------------------------------------------------------------------------------------------------------------------------------------------------------TNTDKMPERG--QV------EGRL--------------NQIREYIKVTSTMMDSLS--------------QSSDP----RA-----Q---A-QH----DKLSKMVEDLYD-----SEV---KL--------------------------------------SKLMEDCQKYWR-------------------------------------------------------------------------------------------------------------------------------------------------------------------------------------------------------------------------------------------PAENG---------ELE--------------------------------------------------------------------------------------------------------------------N-GEDVR--------------------------------------------------------------------------------------------------------------------------------------------------------------------------------------------------------------------------------------------------------------------------------------------------------------------------------------------------------------------------------------------E------------------------QELR----------------------------KKVE-----------------ESQHKLA------------------------------------------------------------------------------------------------------QLQEHQAQ--------------LVGMQLRVRERLNEARQA------------------QQALLVD-DEEE-E---------------------------------------------------------------------------------------------------------EG--EEHIQG-----------------------------------------------------------------------------------------------------------------------------------------------------------------------A---------------------EEQPNQ----------------GNVDQ-LE------------------------------------------------------------------------------------------------------------------------------------------------RETEVLRG--------------------------------------------------------------------------------------------------------------------------------------------------------------------------------------------------------------------------------------------------------------------------------------------------------------------------------------------------------------------------------------KLQQLENKKRHMDHLMQELQAVEHIERASCSS--ES--------------------------------------------------------------------------------------------SRTTG-----------------------QRDKVAELEAMKAQLSYLKAL-------------------------------------------------------------------------------------------------------------MNNAT--GE---REPVDGI-------------------------------------------------------------------------------------------------------------------------QN-SGPELVEDEPP-------IINGGVD-DVYQLEENH-----SNEYNDLDETVKPK-R------------SELPS--VEQ-----------IQAVTRELKEQQLMLQAARDE-----------------------------------------------------L-------RR----------------------LKQSNGNPQ--APPSL-----TSSTPPLSQATLVEKKQSNHTA--SNNGTVRQQA--------------QNKCWQLEDLMRKDQITGLSVNQN-G-G--------------------------------------------------------------------------------------------------------------------------------------------P-EWGSRRNST-SQHSHTSTTPGNL----------------W------------PPPVNHDTAPHH--PSVDGI-STAENLLELGSQPP-MEN-GFP-------------GNFWSMP----------------------------------------------------------------------------------------------------------------------------------------------------------------------------------------------------------------------------------------AML-ANQPP-QAGA-VAGSAEYYRQLLL--GSQAQQLQLMSTTVQQ---------------------------------------------------------------------------------------------------------------------------------------------------------------------------------------------------------------------------------------------------------------------------------------------------------------------------------------------------------------------------------------------------------------------------------------------------CCQ----------------LL-------------WSQQREMQSMRAAITQLQAQLRQSHSRTS-NNN-TE-------------------------------------------------------------------------------------------------------------------EQHSNLGRP-----AQPHFDV--TP--L-PP-SSSLPNLVS--LPTS-------SPAPPPVNCHHPQPQL-----QQP--------------------------Q--------------------------------Q---------------------------------------------------------------------------------------------------------QQQQPPQLNNQVPPGNRANNYWDNFRSYSRQNLLSGSSKTVTD-H--A-T-VA-SSTSS-------SNTAS---GS------------------------------------------------------HA-----------S---NKC-NRQQGL--DS------------HL-----------------------------P-----SGDAQ--YSLNLQ---QIPQ--------------------------------------------------------------------EE-RNNYVPMN------------------EASS------------------------------------------------------------------------------------------------------------------------------SQQQ-QQPEHSR-------------------------------------------------------------------------------------------------------------------------------------------------------------------------------------------------------------------------------VD-E----AVTSY-RR-Q--PRLRDKDS---------CARIA--------------------------------------------------------------------------------------------KKIAG------RDDLR---HILMQCLN-----------------------------------------------------------------------------------------------------------------------------------------------------------------------------------------------------------------------------------------------------------------------------------------------------------------------------------------------------------------------------------------------------VLESRKLD--------------------ESPL--------------------------PSS-------------------------------------NASNTTDS----SDDESEA-GARGSTTLPSAIGNFNSDNQVSTSELIDTASLAPIMHYPTHQQVSEQ---NET---------------------------------------SDTYSLG-------------------DT---IE---------------------KYYHPMSSLSMT-------VSSS---------------------------------------------------------------------------------------------------------------------------------------------------------------------------------------------------------------------------------------------------------------------------------------------------------------------------------------------------------------------------------------------------------------------------T-------------------Q-------------VH-NDATEPD-------------IITQEA---------------SN--NN----Q----------------QTNCDSPYVDPVDSTNPDEAAAA------------------ISIL-TL-----DELKAEE--E-------R--DRA--------EYV--MLERTPT--------------------------------------SQQPHRSRCSP---RMDHLQK------------------
>Acromyrmex_echinatior_Cmb
MSP------------------------------------------GINGGGGGGGPR--------NTGTLPK--------------------------------------------------------SN---RRS-----DRN-RERSAAN-QQN-------RSVYHGHPQHFNNL---------FQLDWQVASE---YD----------------RES---RV---------------------------------------------------------------------------------------------------------------------------------------------------------------------------------------------------------SREAKNSNTRASSQLPSSYFTTYQ-------------------------DLSD----------------FASHNSTRQCNYSIEDCTPWIKMIPF-TDPRTQSPS----------------------------------------------------------------------------------------------------------------------------------------------------QL-------------------QGTKP------------------------------------------------------------------------------------------------------------------------------------------------------------------------------------------------------------------------------------------------------------------------------------------------------------------------------------------------------------------------------------------------------------------------------------------------------------------------------------------------------------SNVNKMPERS--QV------ESRL--------------NQIRDYIRVTATMIDSLD--------------QSSDP----RA-----Q---A-QS----EKLSRMVDDLHD-----SET---KL--------------------------------------SKLLEQYHNNGI-------------------------------------------------------------------------------------------------------------------------------------------------------------------------------------------------------------------------------------------PDENG----E--REDID--------------------------------------------------------------------------------------------------------------------ECGDASR--------------------------------------------------------------------------------------------------------------------------------------------------------------------------------------------------------------------------------------------------------------------------------------------------------------------------------------------------------------------------------------------E------------------------MQLR----------------------------RNME-----------------EYQNKLA------------------------------------------------------------------------------------------------------QLQEQQAN--------------LADMQMCVRERLNKARQA------------------QQVLLQR-ENQS-T---------------------------------------------------------------------------------------------------------PNS-TTWEDN-----------------------------------------------------------------------------------------------------------------------------------------------------------------------R---------------------ASLPSP----------------ANVEQ-LE------------------------------------------------------------------------------------------------------------------------------------------------SETAALRG--------------------------------------------------------------------------------------------------------------------------------------------------------------------------------------------------------------------------------------------------------------------------------------------------------------------------------------------------------------------------------------KLAQLQTKKKQMDHLVAELQAIETSDRGSCSS--EG--------------------------------------------------------------------------------------------SRNT------------------------MKDKTMELEAMKAQLAHVKAL-------------------------------------------------------------------------------------------------------------MEENNGTKI---RDSIDFS-------------------------------------------------------------------------------------------------------------------------SE-PEQDIDTHDES-------AMNGITE-DITSI--SF-----ENR-S--NDVNHTKH------------RGLESN--ISD-----------IRTLTSELKEQSTLLQSTRAK-----------------------------------------------------L-------QR----------------------LKQPLSTAAHLTSSNCP----FSRPPP----ALIPLSANEKKQS--FNAET-QSK--------------QAKRHQFEDLIRKEPTQPSNMNRDVQ-A--------------------------------------------------------------------------------------------------------------------------------------------L-DQNSQRSSG-SQASHTS-TPANI----------------W------------PSSAGAGGS-NE--QSVDGV-STSENLLDIGPPAA-IENSGVV-------------GNLWTC-------------------------------------------------------------------------------------------------------------------------------------------------------------------------------------------------------------------------------------------P-IPPPS-INQG-QTATIEYYRQLLL--GSQAHQLQMMGTTMQQ---------------------------------------------------------------------------------------------------------------------------------------------------------------------------------------------------------------------------------------------------------------------------------------------------------------------------------------------------------------------------------------------------------------------------------------------------CCQ----------------LL-------------WSQQRELQSMRAAIVELQLRSQNQTPQRINNAE-TQ-------------------------------------------------------------------------------------------------------------------EEHSNLSRS-----VHNLGDTLDTT--L-PP-SSSLPNLVS--LPNS-------SAA----LSHTPVVSS-----NLQ----------------------------------------------------------------------------------------------------------------------------------------------------------------------QQQQQQLNNQVPPGNRANNYWDNFRSYSRQNLLSGNVKTMTD-S-PM-A-VA-NSTCS-------ANTTNTSGSS------------------------------------------------------VN-----------SSLIKER-NRDQGP--DNL-----------SLP-L--------------------------T-----GAETQ--YSLNLQLPSNLQQ--------------------------------------------------------------------QD-RENTTIRS------------------NIIT------------------------------------------------------------------------------------------------------------------------------NEMS-QQVDN---------------------------------------------------------------------------------------------------------------------------------------------------------------------------------------------------------------------------------LWEE----THNSF-RL----PSATNDDNLFNNLSSELKEAISSLIAVNKR--------------------------------------------------------------RPDYLIIILRE----------IKAISE------DHRLR---SHLLRSLR-----------------------------------------------------------------------------------------------------------------------------------------------------------------------------------------------------------------------------------------------------------------------------------------------------------------------------------------------------------------------------------------------------ALQDKQTL--------------------NNPLN----------------------EA-PDL-------------------------------------TPSESYQS----SDEDSDA-----------------------------------------------D---FAL---------------------------------------ENASMID-------------------HSAMFKM---------------------VVMSQ----MSH--------VD--T-A-------------------SSP--------------------------------------------------------------------VS----------------------------------SQIPLIEHLE------------------------------ITG----------------------------------------------------------------------------------------TS------------------------------------------------------------------------------------------------PVECA--I-----------------------------P--------STSNIKP-------------------G-------------YN-EDLAEAD-------------QSRPES---------------SG--NQ----K-------------------------------------LP------------------ISDI-DN-----EKG---Q--E-------E--AAS--------YPI--TAEAAIP-----------------------------------DLESLAAKT---ED---ERAEDTIDNFFRL-----H------
>Apis_mellifera_Cmb
MSP------------------------------------------GVN-----DGSR--------STGTLPK--------------------------------------------------------SN---RRN-----DRN-RERSAAN-QFSAANQFAIRSAYHGYAQHSNNL---------YQLDWKPVVE---QE----------------H----------------------------------------------------------------------------------------------------------------------------------------------------------------------------------------------------------------SRITKNSNTRS---VFSALSSSYQ-------------------------DIPE----------------FVSFSSRQPYNYSAEEYSHWQKMVPP-IDSQTQSPP----------------------------------------------------------------------------------------------------------------------------------------------------RL-------------------QGTKP------------------------------------------------------------------------------------------------------------------------------------------------------------------------------------------------------------------------------------------------------------------------------------------------------------------------------------------------------------------------------------------------------------------------------------------------------------------------------------------------------------SNVDKMPDRS--QV------ESRL--------------NQIRDYIRVTSTMMDSLN--------------QSSDP----RA-----Q---A-QN----EKLSRMVEDLHD-----SER---KL--------------------------------------TKLLEQYQNHGI-------------------------------------------------------------------------------------------------------------------------------------------------------------------------------------------------------------------------------------------FCENG----ENNREEIE--------------------------------------------------------------------------------------------------------------------E-NDVSR--------------------------------------------------------------------------------------------------------------------------------------------------------------------------------------------------------------------------------------------------------------------------------------------------------------------------------------------------------------------------------------------E------------------------MELR----------------------------KKME-----------------ESQRKLA------------------------------------------------------------------------------------------------------QLQEHQAS--------------LVGMQLRVRERLNEARQA------------------QQALLQQ-ENQN-S---------------------------------------------------------------------------------------------------------IGS-----------------------------------------------------------------------------------------------------------------------------------------------------------------------------------------------------ALPLP----------------MNIEQ-LE------------------------------------------------------------------------------------------------------------------------------------------------SETAALRG--------------------------------------------------------------------------------------------------------------------------------------------------------------------------------------------------------------------------------------------------------------------------------------------------------------------------------------------------------------------------------------KLAQLQTKKKNMDHLVAELQAVEMSDRGSCSS--EG-------------------------IIQGKS-------------------------------------------------------SRRNS-SRNF------------------------GKDKAAELEAMKAQLAHLKSL-------------------------------------------------------------------------------------------------------------MEEATKV-----RECLDS---------------------------------------------------------------------------------------------------------------------------N-SDREMDVDANG-------ETSGMDG-NEDENGTNISF---EHQ-SDTDETNHEKIRN----------TGDRPT--VEE-----------IQAVTRELREQSALLQTTRAE-----------------------------------------------------L-------QR----------------------IKQPLSAMHSNSTSVFS----TSTPPP----SLTASTGSDKKQSNTSNYEI-QSA--------------QEKRRQIDDIMRKES-SQINVNRDIG-G--------------------------------------------------------------------------------------------------------------------------------------------PNDLSSHRSSS-SHISHIG-TPANV----------------W------------PPSATMGGS-ND--QSVDGV-S-SENLMDIGPQTTAIEN-GFS-------------GNWWT----------------------------------------------------------------------------------------------------------------------------------------------------------------------------------------------------------------------------------------------YPPPP-LSQL-QHGSAEYYRQLLL--GSQAQQLQMMGTTIQQ---------------------------------------------------------------------------------------------------------------------------------------------------------------------------------------------------------------------------------------------------------------------------------------------------------------------------------------------------------------------------------------------------------------------------------------------------CCQ----------------LL-------------WSQQRELQAMRTAITQLQSHLRQTQLQQRNNSE-NN-------------------------------------------------------------------------------------------------------------------DEYSNLSRN-----IHHLGETLDSA--L-PP-SSSLPNLVS--LPNS-------SPA----LSHIATISS-----VNS----------------------------------------------------------------------------------------------------------------------------------------------------------------------QHQQQQLNNQVPPGNRANNYWDNFRSYSRQNLLSGNIKTMTD-T-TS-GPIA---NTS-------GNTI---SSV------------------------------------------------------NT-----------SLMKDKR-NRDQGT--DNI-----------PLPAL--------------------------S-----VAETQ--YSSNLQLQSNLQQ--------------------------------------------------------------------QE-RENTVMRS------------------NILT------------------------------------------------------------------------------------------------------------------------------NEVSQQQVDN---------------------------------------------------------------------------------------------------------------------------------------------------------------------------------------------------------------------------------LWED----THSSF-RL----PSVINDDNPFQNLSSEMKEVLSSLIHVNKN--------------------------------------------------------------RPDYLVIILRE----------IKAISE------DHRLR---PRLWRSLR-----------------------------------------------------------------------------------------------------------------------------------------------------------------------------------------------------------------------------------------------------------------------------------------------------------------------------------------------------------------------------------------------------ALQDTQSL--------------------SNPLN----------------------ET-TDQ-------------------------------------TASESCQS----SDEDSEV--------------------------------------------------------------------------------------------------------------------------DVVL---------------------GMGTENHSITEL-------FVSSQAGT-------------------SSP---------------------------------------------------------------------T----------------------------------AHIPLIDHLD------------------------------MPG----------------------------------------------------------------------------------------TS------------------------------------------------------------------------------------------------SADSA-SV-----------------------------L--------PLTSIKP-------------------G-------------YN-EDLAEAD-------------QSRPES---------------SG--NQ----Q-------------------------------------LP------------------DNEE-ES-----EEG---Q--G-------E--VVG--------HTE--SAQARFS-----------------------------GEG---DLESLAAKA-EDER---NEDNAIF------------------
>Daphnia_pulex_Cmb
-----------------------------------------------------------------MSGSRPV--------------------------------------------------------NG---NR-------------------QRN------------------------------------------------------------------------------------------------------------------------------------------------------LSVTSNTSSSSYKD-NSSVNYRN-------------------------S-DHVPDHRR------------------------------------------------------------------------------------------------------------------TSR----------------------------------------------------------------------------------------------------------------------------------------------------------------------SSRTSSS-T------------------------------------------------------------------------------------------------------------------------------------------------------------------------------------------------------------------------------------------------------------------------------------------------------------------------------------------------------------------------------------------------------------------------------------------------------------------------------------------------------------------------------------------------------------ANANGVRDNNHQFL------SSTN--------------SSFRDFQRPTSLYE----------------------------------------------------------------------------------------------------------------------------------------------------------------------------------------------------------------------------------------------------------------------------------------------------------------------------------------------------------------------------------------------------------------------------------------------------------------------------------------------------------S--------------------------------------------------------------------------------------------------------------------------------------------------------------------------------------------------------------------------------------------------------------------------------------------------------------------------------------------------------------------------------------------------------------------------------------------------------------------------------------------------------------------------------------------------------------------------------------------------------------------------------------------------------------------------------------------------------------------------------------------------------------------------------------------------------------------------------------------------------------------------------------------------------------------------------------------------------------------------------------------------------GSALNNP-SE------------------------------------------------------------------------------------------------------------------------------------------------GEHREMQE--------------------------------------------------------------------------------------------------------------------------------------------------------------------------------------------------------------------------------------------------------------------------------------------------------------------------------------------------------------------------------------KMRELQQKKWQYDNAMSQLQQMHSPFSDEPTP--NA--------------------------------------------------------------------------------------------TRAEMTNNAETVYSS-------------ISNRARKLQEAQQRLIQLQEL-------------------------------------------------------------------------------------------------------------MQNVSI------DLDYNPYTQQNEEKNSKPKDFPLDFLRNVSSNGPSRTPTIPRINPGVPRHLNKGTHQQQIGASSNHLYSPQNNLSHDSLGSPKRYSTSSQVNGSLLDVFAQGEPSFDSSNEEA-----------------------EETRIE------------------------------EVNGQDDHSSH-------------------------------------ERMHSAETSVRNGIR------------------------------------------------------------LPATVPIER----------------------LDRI-----------------------------------------ENQ-------------------------------------------------------------------------------------------------------------------------------------------------------------------------------------------------------------------------------------LERTNSLCELMVVEQ---------------------------------------------------------------------------------------------------------------------------RR-----------------------------------LALVTESLLSAVSN-LQF--------------------------------------------------SSRNAATVNRNASTS---------------------------SFSLSGLPVNSSWNDSGSD-----------------------------------------FHVLAQAVST---------------------------------------------------------------------------------------------------------------------------------------------------------------------------------------------------------------------------------------------------------------------------------------------------------------------------------------------------------------------------------------------------------------------------------------------------CCH----------------ML-------------TQLQRDLATVQLSL------------------------------ESNPQPPEASG-------------------------------------------------------------------------------RTSEV---------------------------------------------------------------------------------------------------------------------------------------------------------------------------------------------------------------------------------------HHNPFRDPKAERSSASAYECAGMDRFDPQVTLNNRVPPGTRTNNYWDNFRSYSRQNLLSSGPSNVNVSD-HQ-Q-AG-LS------TEMSTSSLLHPTS----------QQIQ----------------------------------------ATS-----------PSETNPR-NPAQP-PS--RRTKRKINKGQRQ----VE---------IGVHCPPHAD-NRVLS------ALAY--GLLSVR----GQG--------------------------------------------------------------------GN-SNSSNSSS------------------GVT----------------------LPEV---------------------------NARNL-NHQQQSTNEASPAPVVVVPA-ISVP-----RTSAAVDAGSN------------------------------------------------------------------------------------------------------------------------------------------------------------------------------------------------------NN------------------KVVKDASTLKY----------------SGGARP-KENRRAPEPNVSS----VMNVNL-L-AERESEDKPQSQASPGLEAIVRV----ALTEHAA--------------------------------------------------------------RPQFLSQLLQL----------LHKFDS------D-PLR---EMALNALH---------------------------------------------------------------------------------------------------------------------------------------------------------ECAT-----------------------------------------------------------------------------------------------------------------------------------------------------------------------------------------------------------------------------------------SRPSHQ-S---------------------ELT------------------------------------------------------------------------------------------------------------------------------------------------------------------------------------------------------------------KVFINVVGHHRELTPHLLETFLNAVQLPEESD----------------------H--EEGAASL--------------------------------------------------------------------------------HQQSSENA----LYTLRQALTPFLFRRLGEVQDLVIETLNKM-------------------------------------------------------------------------------------------------------------------------------------------------DTGGS----------------S--------------------------------------------------------------------------------NPNHSRETNAAVTVGVSAASTS--------------------G-------------QE-DDLAEAD-------------QSCDQSCDGLAE-------SSAG--HD----ESEMN-------------------------------------------------------------------------------------QRH--------SAV--GLDEVPTRLMSVLSPPIWSSGRSVNQHVSQAQQPAADEAAHHNNSNLSNS-SRTENV---------GHWFPEDSTI--------
>Gryllus_bimaculatus_Cmb
------------------------------------------------------------------------------------------------------------------------------------------------------------------------------------------------------------------------------------------------------------------------------------------------------------------------------------------------------------FRGPLPGAPS-------------------------------------------------------------------------------------------------------------------------------------------------------------------------------------------------------------------------------------------------------------------------------------------------------------------------------------------------------------------------------------------------------------------------------------------------------------------------------------------------------------------------------------------------------------------------------------------------------------------------------------------------------------------------------------------------------------------------------------------------------------------------------------------------------------------------------------------------------------------------------------------------------------------------------------------------------------------------------------------------------------------------------------------------------------------------------------------------------------------------------------------------------------------------------------------------------------------------------------------------------------------------------------------------------------------------------------------------------------------------------------------------------------------------------------------------------------------------------------------------------------------------------------------------------------------------------------------------------------------------------------------------------------------------------------------------------------------------------------------------------------------------------------------------------------------------------------------------------------------------------------------------------------------DAFYQQLLA------------------------------------------------------------------------------------------------------ATQFQQQQ--------------L----------------------------------------------------------------------------------------------------------------------------------------------------------------------------------------------------------------------------------------------------------------------------------------------------------------------------------------------------------------------------------------------------------------------------------------------------------------------------------------------------------------------------------------------------------------------------------------------------------------------------------------------------------------------------------------------------------------------------------------------------------------------------------------------------------------------------------------------------------------------------------------------------------------------------------------------------------------------------------------------------------------------------------------------------------------------------------------------------------------------------------------------------------------------------------------------------------------------------------------------------------------------------------------------------------------------------------------------------------------------------------------------------------------------------------------------------------------------------------------------------------------------------------------------------------------------------------------------------------------------------------------------------------------------------------------------------------------------------------------------------------------------------------------------------------------------------------------------------------------------------------------------------------------------------------------------------------------------------------------------------------------------------------------------------------------------------------------------------------------------------------------------------------------------------------------------------------------------------------------------LLTTLNQ---------------------------------------------------------------------------------------------------------------------------------------------------------------------------------------------------------------------------------------------------------------------------------------------------------------------------------------------------------------------------------------------------------------------------------------------------CCH----------------LL-------------WMQQREMASLRGIVMSAATH-------------------------------------------------------------------------------------------------------------------------------------------------------------------------------------------------------------------------------------------GAGGA-P----------------------------------------------------W----LQQGVPGVLLASSLHM-PPVP--------------------------------------------------------HPFHALNNQVPPGNRANNYWDNFRSY------------------------------------------------------------------------------------------------------------------------------------------------------------------------------------------------------------------------------------------------------------------------------------------------------------------------------------------------------------------------------------------------------------------------------------------------------------------------------------------------------------------------------------------------------------------------------------------------------------------------------------------------------------------------------------------------------------------------------------------------------------------------------------------------------------------------------------------------------------------------------------------------------------------------------------------------------------------------------------------------------------------------------------------------------------------------------------------------------------------------------------------------------------------------------------------------------------------------------------------------------------------------------------------------------------------------------------------------------------------------------------------------------------------------------------------------------------------------------------------------------------------------------------------------------------------------------------------------------------------------------------------------------------------------------------------------------------------------------------------------------------------------------------------------------------------------------------------------------------------------------------------------------------------------------------------------------------------------------------------------------------------------------------------------------------------------------------------------------------------------------------------------------------------------------------------------------------------------------------------------------------------------------
>Pediculus_humanus_corporis_Cmb
-----------------------------------------------------------------------------------------------------------------------------------------------------------------------MQM----------------MTKELEQTT-AAMKEERDKLEAARVELQNMA-----------------------------------------------------------------------------------------------------------------------------RKLPLNKSRVDSLSPDDDDSEME-------------------------------------------------------------------------------------------------------------------------------------------------------------------------------------------------------------------------------------------------------------PPCLKLSSVDSGYRPLSRENIHSPHSSHNNATTSTNK-------------------------------------------------------------------------------------------------------------------------------------------------------------------------------------------------------------------------------------------------------------------------------------------------------------------------------------------------------------------------------------------------------------------------------------------------------------------------------------------------------------------------------------------------------------------------------------------------------------------------------------------GKIR-----Q---Q-TG----NGNVPSSSGLD--------------------------------------------------------------------------RQSKNDTLSRCSHPSSSVGGSHNLTRESR--------WSPLSSVTNTNDRT------------------------------------------------------NFSLQ---------------------------------------------------------------------------------------------------------------------------------------------------------------------------------------------------------------------------------------------------------------------------------------------------------------------------------------------------------------------------------------------------------------------------------------------------------------------------------------------------------------------------------------------------------------------------------------------------------------------------------------------------------------------------------------------------------------------AQNQMEMSGNFCDYALMETIKPDEISL------------------------------------------------------------------------------------------------------QGMFQQHQ--------------M----------------------------------------------------------------------------------------------------------------------------------------------------------------------------------------------------------------------------------------------------------------------------------------------------------------------------------------------------------------------------------------------------------------------------------------------------------------------------------------------------------------------------------------------------------------------------------------------------------------------------------------------------------------------------------------------------------------------------------------------------------------------------------------------------------------------------------------------------------------------------------------------------------------------------------------------------------------------------------------------------------------------------------------------------------------------------------------------------------------------------------------------------------------------------------------------------------------------------------------------------------------------------------------------------------------------------------------------------------------------------------------------------------------------------------------------------------------------------------------------------------------------------------------------------------------------------------------------------------------------------------------------------------------------------------------------------------------------------------------------------------------------------------------------------------------------------------------------------------------------------------------------------------------------------------------------------------------------------------------------------------------------------------------------------------------------------------------------------------------------------------------------------------------------------------------------------------------------------------------------LTKTVAQ---------------------------------------------------------------------------------------------------------------------------------------------------------------------------------------------------------------------------------------------------------------------------------------------------------------------------------------------------------------------------------------------------------------------------------------------------CSQ----------------LL-------------WIQQKQIIELRNALMFQNEN-------------------------------------------------------------------------------------------------------------------------------------------------------------------------------------------------------------------------------------------YSNINFPTFPTSSYYHGASHSNYTNQFSTFPPHVQQQQHHHHHHQNPLNNKSNYRGGGGESSTSSSNVPNQEI--QEQQQQQQYLNQGLINFSVPDIMDYDMNRMGNVNRINIPSHGNQNQNSGMNNRNPNGIGCLN--PDDSGLALNNQVPPGNRANNYWDNFRSYSRQNLLS-HTKS-NEGA-EA---LRR----PTSVAT--------QMRQ------------------------------------------------------QR-----------DLLSSHN-NQSAGIGT--S-----------QHPSQT---IGNAESSTHR--------DHQYL-----FSSSQ-----NVG---MNHH---------------------------------------------------------------------GHI-SR---------------------------------------------------TRSSD---------------SQGNN--DSRHFNTASRKNEGIGVGGGGGGGGGGGGIARTRNPEPGCSDNLR------------------------------------------------------------------------------------------------------------------------------------------------------------------------------------------------------SVRNDVNQNL-----------NTTAHNSSQMV-E-------------------------------RTRGR----KESSA-ATTHLNNRGYNNSNLWD----NISSEVSNFIRSNEA--------------------------------------------------------------RPQFLIQLFRG----------LQQITT------D-PLR---ERTLESIQETVCANNLSDRSSNTSGNLNLIENRNNIRENRSNLNRNLSEDPNRIEALFCQLRENQNTIRQNIGISSFVLGGYNNLENPNISNIRDLANPRSNNIVNEDLRDLRTYFEATLCNFGGNHSTLENPNVSNIRENLTRGQGMSDNEHHVPKNSYLNICDNPTLDLRRNLEPSVASSGLEFTNDPVRLSNNQVESGSNFGEMRGNRDHHFPLENEGRNSSNARQFLANANDSGIDINFNNEERKRNYGNDESSSCNDTNNKHKKNEERTEGAGHHSSMMMAPPQWDRNQPGIRENNAFESSTFNPVGENSFIPVSFLPSSDRTDLAEADQSRNDENSGAESDNDMLLASASEPDNDIGNAQNRHNFDNSSIPRSVAQSESSATSTKRNQGFEDCMQNF-PMAE-----------------PTND----------------------------------------------------------------------------------FSISGRSRES--------------------------------------SE---NNFFH---------------------------------------IIPESE-------------------RNFTEAR---------------------NYESNENAVAAAAAA--------------------------------------------------------------------------------------L----------------DFIMKKNSSSGGQS----EEMK-------------------------------------IGLDEAASTNNHSSNN-NN---------------------------------------------------------------------------------NNNHQTIHNHLYPSSESETSLTGTKYQTAACSA-GATG-------------------GEDC--------------------------------------V-EE-SGGSET-KEEDIG-------------------------------------NGGY-------------------MSNSVLEHYVGGTSSN-GLIIQQD-------------YKLS----NS-----------KPLTHS----N-------------------------------------AL------------------GQGD-GS-----E-----ETYS-------D--WEY--------S-S--GLDEVPT--------------------------------------KLKKKKK-KIA--TK------------------------
>Oncopeltus_fasciatus__Cmb
FSS------------------------------------------PQ----PWIPQP--------NLGYM---------------------------------------------------------------------------------------------------------------------------------------------------------------------------------------------------------------------------------------------------------------------------------------------------------------------------------------------------------------------------------------------------------------------------------------------------------------------------------------------------------------------------------------------------------------------------------------------------------------------------------------------------------------------------------------------------------------------------------------------------------------------------------------------------------------------------------------------------------------------------------------------------------------------------------------------------------------------------------------------------------------------------------------------------------------------------------------------------------------------------------------------------------------------------------------------------------------------------QF-----------------------------------------------------------------------------------------------------------------------------------------------------------------------------------------------------------------------------------------------------------------------------------------------------------------------------------------------------------------------------------------------------------------------------------------------------------------------------------------------------------------------------------------------------------------------------------------------------------------------------------------------------------------------------------------------------------------------------------------------------------------------------------------------------------------------------------------------------------------------------------------------------------------------------------------------------------------------------------------------------------------------------------------------------------------------------------------------------------------------------------------------------------------------------------------------------------------------------------------------------------------------------------------------------------------------------------------------------------------------------------------------------------------------------------------------------------------------------------------------------------------------------------------------------------------------------------------------------------------------------------------------------------------------------------------------------------------------------------------------------------------------------------------------------------------------------------------------------------------------------------------------------------------------------------------------------------------------------------------------------------------------------------------------------------------------------------------------------------------------------------------------------------------------------------------------------------------------------------------------------------------------------------------------------------------------------------------------------------------------------------------------------------------------------------------------------------------------------------------------------------------------------------------------------------------------------------------------------------------------------------------------------------------------------------------------------------------------------------------------------------------------------------------------------------------------------------------------------------------------------------------------------------------------------------------------------------------------------------------MS----------------------------------------------------------------------------------------------------------------------------------------------------------------------------PP-------------------------------------------------------T--P-------------------------------------------------------------------------------------------------------------------------------HWHQHQLLINSLNQ---------------------------------------------------------------------------------------------------------------------------------------------------------------------------------------------------------------------------------------------------------------------------------------------------------------------------------------------------------------------------------------------------------------------------------------------------CCQ----------------LI-------------WHQQRELAGLRQALAMIQDES-------------------------------------------RVIKCGGYGNN-------------------------------------------------------------------------------------------------------------------------------------------------------------------------LNFDPSGLL--W---------------------------------A---------------------------------------------------------------------------------------------------------QTSPQTLNNQVPPGNRANNYWDNFRSYSRQNLLSGRNKS-NEGS---FA---------ES-L--------------------------------------------------------------------------------------------------------------------------------------------------------------------SA--------------------------------------------------------------------------------------------------------------------------------------------------------------------------------------------------------------------------------------------------------------------------------------------------------------------------------------------------------------------------------------------------------------------------------------------------------------------------------------------------------------------------------------------------------------------------------------------------------------------------------------------------------------------------------------------------------------------------------------------------------------------------------------------------------------------------------------------------------------------------------------------------------------------------------------------------------------------------------------------------------------------------------------------------------------------------------------------------------------------------------------------------------------------------------------------------------------------------------------------------------------------------------------------------------------------------------------------------------------------------------------------------------------------------------------------------------------------------------------------------------------------------------------------------------------------------------------------------------------------------------------------------------------------------------------------------------------------------PRASMQ-------------------------------------------------------------------------------------------------------------------------------------------------------------------------------------------------------------------------------------------------------------------------------------------------------------------------------------
>Rhodnius_prolixus_Cmb
---------------------------------------------------------------------F---------------------------------------------------------------------------------------------------------------------------------------------------------------------------------------------------------------------------------------------------------------------------------------------------------------------------------------------------------------------------------------------------------------------------------------------------------------------------------------------------------------------------------------------------------------------------------------------------------------------------------------------------------------------------------------------------------------------------------------------------------------------------------------------------------------------------------------------------------------------------------------------------------------------------------------------------------------------------------------------------------------------------------------------------------------------------------------------------------------------------------------------------------------------------------------------------------------------------QF-------------------------------------------------------------------------------------------------------------------------------------------------------------------------------------------------------------------------------------------------------------------------------------------------------------------------------------------------------------------------------------------------------------------------------------------------------------------------------------------------------------------------------------------------------------------------------------------------------------------------------------------------------------------------------------------------------------------------------------------------------------------------------------------------------------------------------------------------------------------------------------------------------------------------------------------------------------------------------------------------------------------------------------------------------------------------------------------------------------------------------------------------------------------------------------------------------------------------------------------------------------------------------------------------------------------------------------------------------------------------------------------------------------------------------------------------------------------------------------------------------------------------------------------------------------------------------------------------------------------------------------------------------------------------------------------------------------------------------------------------------------------------------------------------------------------------------------------------------------------------------------------------------------------------------------------------------------------------------------------------------------------------------------------------------------------------------------------------------------------------------------------------------------------------------------------------------------------------------------------------------------------------------------------------------------------------------------------------------------------------------------------------------------------------------------------------------------------------------------------------------------------------------------------------------------------------------------------------------------------------------------------------------------------------------------------------------------------------------------------------------------------------------------------------------------------------------------------------------------------------------------------------------------------------------------------------------------------------------------------------------------------------------------------------------------------------------------------------------------------------------------------------------------------------------------------------------------------------------------------------------------------------------------------------------------------------------------------------------------------------------------------------------------------------------------------------------------------------------------------------------------------------------------------------------------------------------------------------------------------------------------------------------------------------------------------------------------------------------------------------------------------------------------------------------------------------------------------------------------------------------YKYSCLQLQEES-------------------------------------------SAYKCGGYGNN-------------------------------------------------------------------------------------------------------------------------------------------------------------------------LNFDP-GLL--W--------------------------------AT---------------------------------------------------------------------------------------------------------QTSPQTLNNQVPPGNRANNYWDNFRRS------------------------------------------------------------------------------------------------------------------------------------------------------------------------------------------------------------------------------------------------------------------------------------------------------------------------------------------------------------------------------------------------------------------------------------------------------------------------------------------------------------------------------------------------------------------------------------------------------------------------------------------------------------------------------------------------------------------------------------------------------------------------------------------------------------------------------------------------------------------------------------------------------------------------------------------------------------------------------------------------------------------------------------------------------------------------------------------------------------------------------------------------------------------------------------------------------------------------------------------------------------------------------------------------------------------------------------------------------------------------------------------------------------------------------------------------------------------------------------------------------------------------------------------------------------------------------------------------------------------------------------------------------------------------------------------------------------------------------------------------------------------------------------------------------------------------------------------------------------------------------------------------------------------------------------------------------------------------------------------------------------------------------------------------------------------------------------------------------------------------------------------------------------------------------------------------------------------------------------------------------------------------------
>Ixodes_scapularis_ISCW007639
-MPLLQRLIEPVH--------------------------------------------------------VSRG---------------------------------------------------------------------------------------------------------------------------------------------------------ALPL--------------------------------------------------DA---------K----------------------------------------------------------------------------------------------------------------------------------------------------------------------------------------------------------------------------------------------------------------------------------------------------------------------------------------------------------------------------------------------------------------------------------------------------------------------------------------------------------------------------------------------------------------------------------------------------------------------------------------------------------------------------------------------------------------------------------------------------------------------------------------------------------------------------------------------------------------------------------------------------------------------------------------------------------------------------------------------------------------------------------------------------------------------------------------------------------------------------------------------------------------------------------------------------------------------------------------------------------------------------------------------------------------------------------------------------------------------------------------------------------------------------------------------------------------------------------------------------------------------------------------------------------------------------------------------------------------------------------------------------------------------------------------------------------------------------------------------------------------------------------------------------------------------------------------------------------------------------------------------------------------------------------------------------------------------------------------------------------------------------------------------------------------------------------------------------------------------------------------------------------------------------------------------GAPAMQLP----------------------------------------------------------------SELECVTNGTLANVVRQL-SSLSKH-----------------------------------------------------------------------------------------------------------------------------------------------------------------------A---------------------DDLFGA--------------LFRDATA-LV------------------------------------------------------------------------------------------------------------------------------------------------ARAGALQA--------------------------------------------------------------------------------------------------------------------------------------------------------------------------------------------------------------------------------------------------------------------------------------------------------------------------------------------------------------------------------------RVDRLTVKVTQLDSTVEEVSLQDIHMR-----------------------------------------------------------------------------------------------------------------------------------------KAFRSSIVYDQQV-------------------------------------------------------------------------------------------------------------VSRA-----TMPAGMLEMYQ----------------------------------------------------ACD-KPPPLDKLNPYRD-------------------------------DGKDGLKFYTDPNYFFD-------------------------------------------------------------------------------------------------LWRQEMLKDTERIMLDRG-------------------------------------------------------------------------------------------------------------------------------------------------------------KKVFFPLCSPT-----------GQ-K--------------------------------------------------------------------------------------------------------------------------------------------------AKESRRCGSPTIRGSASAS----------------W------------PT----------------------------------------H-------------GSFWTRHPPMAPAPMGGGAPRPRLLPLRLHPLSPSPASPTDPCVPAASNFRPARSRVPTTRPRPPAYSRNAQPPPQTPTTIPPPPPEATS--VAAMDATDAT--SVK-------------LDRPLAADGAGDGLDLPPP-PPAPDTVAQEA-AAVVASV-----------------------------------------------------------------------------------------------------------------------------------------------------------------------------------------------------------------------------------------------------------------------------------------------------------------------------------------------------------------------------------------------------------------------------------------------------------------------------------------------------------------------------------------------------------------------------------------------------------------------------------------------------------------------------------------------------------------------------------------------------------------------------------------------------APPPPPPP---------------------------------------------------------------------------------------------------------------------------------------------------------------------------------------------------------------------------LPPANGSESSGSS--------------------------------------------------------------------------------------------------------------------------------------------------------------------------------------------------------------KGGVKKESPPPAAGKGAKETA--APTDARSDLLAAIREGIKLRRVEDF---------------------------------------------------------------------------------------------------------------------------------------------------------------------------------------------------------------------------------------------------------------------------------------------------------------------------------------------------------------------------------------------------------------------------------------------------------------------------------------------------------------------------------------------------------------------------------------------------------------------------------------------------------------------------------------------------------------------------------------------------------------------------------------------------------------------------------------------------------------------------------------------------------------------------------------------------------------------------------------------------------------------------------------------------------------------K-----------------------------------------------------------------------------------------------------------QKQVEKAAQPHDVASILARRVAIEVSDSES---GSD--------------------------------------------------------------------------------------------------------------------------S-------------------------------------------------------------------------------------------------------------------------------------------------------------------------EYDSD---------------------------------WDNE----------------------------------------------------------------------------------------------------------------------------------------------------------------------------------------------------------------------------------------------------------------------------------------------------------------------------------------------------------------------------------------------------------------------------TE------------C------
>SaccharomycescerevisiaeR103
MDI------------------------------------------IQ----GLIQQP--------KIQSVDETIPTLCDRVENSTL-----------------------------------ISDRRSAVL---GLKAFSRQYRE-----------------------------------------------------SVIAS-----------------------GLKPLLNTLKHDYMDEDSVKAILETILILFIR----GDGHDDLTRGWISQQSRLQNG---------KYP------------------------------------------------------------------------SPLVMKQEKEQVDQFSLWIADALTQSEDLIHLLVEFWEIDNFHIRL---YTIQLLEAVMATR--PLKARSALISLPTSISTMVSLLDDMHEPIR---DEAILLLMAVVN---------------------------------------------------------DSPHVQKLVAFENIFERLFSIIEEEGGLRGSLVVNDCLSLINNILKYNTSNQTLFLETGNLPKLAHLLSEPISQDEAFFWNDQRIVN-----------------------------INTALDIVS---------------------LTVE-----------------PGNT------------VTTKHQNALLDSSVLMVVLRLAFFHNIPKKVRPVALLTAANMIRSNEHAQLEFSKIDVPYFDPSLPVNSTANGGPIKLIPVVSILINWMLYANSV-----------HTFDTRVACSRLLKAYFMDNFDLQRDFLLKQVQLCNNSTNNVGDNAKENGGSNKSDKESDSDKDTDGKDGTEYEGSFKANLFEVLLNYDAELNLNPFKLFFTTDIFMFFFQQDHKYSEELREITRNVTTGNDLEDEEPLKAIQTISELLTTSLTAADIRIPISYLTFLIYWLFGDFKATNDFLSDKSVIKSLLSFSYQIQDEDVTIKCLVTMLLGVAYEFSSKESPFPRKEYFEFITKTLGKDNYASRIKQFKKDSYFSKVDMNEDSILTPELDETGLPKVYFSTYFIQLFNENIYRIRTALSHDPDEEPINKISFEEVEKLQRQCTKLKGEITSLQTETESTHENLTEKLIALTNEHKELDEK------YQILNSSHSSLKENFS--IL------ETEL--------------KNVRDSLDEMTQLRDVL---------------ETKDK----EN-----Q---T-ALLGYKSTIHKQEDSIKT-----LEK---GL--------------------------------------ETILSQKK-----------------------------------------------------------------------------------------------------------------------------------------------------------------------------------------------------------------------------------------------KAEDGINKMGKDLFALSREMQAVEENCKNLQKEKDKSNVNHQKETKSLKEDIAAKITEIKAINENLEKMKIQCNNLSKEKEHISKELVEYKSRFQSHDNLVAKLTENLKSLANNYKDMQAENESLIKAVEESKN-ESSIQLSNLQNKIDSMSQEKENFQIERGSIEKNIEQLKKTISDLEQTKEEI----------------------------------------------------------------------------------------------------------------------------------------------------------------------------------------------------------ISKSDSSKDEYESQISLLKEKLETATTANDENVNKISELTKTREELEAEL--AAYKNL--------------------------------------------------------------------------K------------------------NELE----------------------------TKLE-----------------TSEKALK------------------------------------------------------------------------------------------------------EVKENEEH--------------LKEEKIQLEK---EATET------------------K---------------------------------------------------------------------------------------------------------------QQLNSLRANL-ESLEKE-----------------------------------------------------------------------------------------------------------------------------------------------------------------------HEDLAAQLKKYEEQIANKERQYNEEISQ--------------LNDEITS-TQ------------------------------------------------------------------------------------------------------------------------------------------------QENESIKKKNDELEGEVKAMKSTSEEQSNLKKSEIDALNLQIKELKKKNETNEASLLESIKSVESETVKIKELQDECNFKEKEVSELEDKLKASEDKNSKYLELQKESEKIKEELDAKTTELKIQLEKIINLSKAKEKSESELSRLKKTSSEERKNAEEQLEKLKNEIQIKNQAFEKERKLLNEGSSTITQEYSEKINTLEDELIRLQNENELKAKEIDNTRSELEKVSLSNDELLEEKQNTIKSLQDEILSYKDKITRNDEKLLSIERDSKRDLESLKEQLRAAQESKAKVEEGLKKLEEESSKEKAELEKSKEMMKKLESTIESNETELKSSMETIRKSDEKLEQSKKSAEEDIKNLQHEKSDLISRINESEKDIEELKSKLRIEAKSSSELETVKQELNNAQEKIRINAEE--N--------------------------------------------------------------------------------------------TVLKSKSEDIER-----------------------ELKDKQAEIKS----------------------------------------------------------------------------------------------------------------------------------------------------------------------------------------------------------------------------------------------------------------------------------------------------------------------------------------N--QEE-----------KELLTSRLKELEQELDSTQQK-----------------------------------------------------A-------QK-------------------------------------------------------------------------------------------------------------------------------------------------------------------------------------------------------------------------------------------------------------------------------------------------------------------------------------------------------------------------------------------------------------------------------------------------------------------------------------------------------------------------------------------------------------------------------------------------------------------------------------------------------------------SEEESRAEVRKFQV------------------------------------EKSQLD---EKAMLLETKYNDLV-NKE-------------------------------------------------------------------------------------------------------------------------------------------------------------------------------------------------------------------------------------------------------------------------------------------------------------------------------------------------------------------------------------------------------------------------------------------------------------------------------------------------------------------------------------------------------------------------------------------------------------------------------------------------------------------------------------------------------------------------------------------------------------------------------------------------------------------------------------------------------------------------------------------------------------------------------------------------------------------------------------------------------------------------------------------------------------------------------------------------------------------------------------------------------------------------------------------------------------------------------------------------------------------------------------------------------------------------------------------------------------------------------------------------------------------------------------------------------------------------------------------------------------------------------------------------------------------------------------------------------------------------------------------------------------------------------------------------------------------------------------------------------------------------------------------------------------------------------------------------------------------------------------------------------------------------------------------------------------------------------------------------------------------------------------------------------------------------------------------------------------------------------------------------------------------------------------------------------------------------------------------------------------------------------------------------------------------------------------------------------------------------------------------------------------------------------------------------------------------------------------------------------------------------------------------------------------------------------------------------------------------------------------------------------------------------------------------------------------------------------------------------------------------------------------------------------------------------------------------------QAWKRDEDT-VKKTTDSQRQE--------------IEKLAKELDNLKAENSKLKGANEDR-----------------------SEIDDL-------------------------------------ML------------------LVTD-LD-----E-----KNAKY------R--SKL--------K--DLGVEISSD--------------------------------------EEDDEED-DEE--DEEEGQVA------------------
>SaccharomycescerevisiaeP283
MDI------------------------------------------IQ----GLIQQP--------KIQSVDETIPTLCDRVENSTL-----------------------------------ISDRRSAVL---GLKAFSRQYRE-----------------------------------------------------SVIAS-----------------------GLKPLLNTLKRDYMDEDSVKAILETILILFIR----GDGHDDLTRGWISQQSRLQNG---------KYP------------------------------------------------------------------------SPLVMKQEKEQVDQFSLWIADALTQSEDLIHLLVEFWEIDNFHIRL---YTIQLLEAVMATR--PLKARSALISLPTSISTMVSLLDDMHEPIR---DEAILLLMAVVN---------------------------------------------------------DSPHVQKLVAFENIFERLFSIIEEEGGLRGSLVVNDCLSLINNILKYNTSNQTLFLETGNLPKLAHLLSEPISQDEVFFWNDQRIVN-----------------------------INTALDIVS---------------------LTVE-----------------PGNT------------VTTKHQNALLDSSVLMVVLRLAFFHNIPKKVRPVALLTAANMIRSNEHAQLEFSKIDVPYFDPSLPVNSTANGGPIKLIPVVSILINWMLYANSV-----------HTFDTRVACSRLLKAYFMDNFDLQRDFLLKQVQLCNNSTNNVGDNAKENGGSNKSDKESDSDKDTDGKDGTEYEGSFKANLFEVLLNYDAELNLNPFKLFFTTDIFMFFFQQDHKYSEELREITRNVTTGNDLEDEEPLKAIQTISELLTTSLTAADIRIPISYLTFLIYWLFGDFKATNDFLSDKSVIKSLLSFSYQIQDEDVTIKCLVTMLLGVAYEFSSKESPFPRKEYFEFITKTLGKDNYASRIKQFKKDSYFSKVDMNEDSILTPELDETGLPKVYFSTYFIQLFNENIYRIRTALSHDPDEEPINKISFEEVEKLQRQCTKLKGEITSLQTETESTHENLTEKLIALTNEHKELDEK------YQILNSSHSSLKENFS--IL------ETEL--------------KNVRDSLDEMTQLRDVL---------------ETKDK----EN-----Q---T-ALLEYKSTIHKQEDSIKT-----LEK---GL--------------------------------------ETILSQKK-----------------------------------------------------------------------------------------------------------------------------------------------------------------------------------------------------------------------------------------------KAEDGINKMGKDLFALSREMQAVEENCKNLQKEKDKSNVNHQKETKSLKEDIAAKITEIKAINENLEEMKIQCNNLSKEKEHISKELVEYKSRFQSHDNLVAKLTEKLKSLANNYKDMQAENESLIKAVEESKN-ESSIQLSNLQNKIDSMSQEKENFQIERGSIEKNIEQLKKTISDLEQTKEEI----------------------------------------------------------------------------------------------------------------------------------------------------------------------------------------------------------ISKSDSSKDEYESQISLLKEKLETATTANDENVNKISELTKTREELEAEL--AAYKNL--------------------------------------------------------------------------K------------------------NELE----------------------------TKLE-----------------TSEKALK------------------------------------------------------------------------------------------------------EVKENEEH--------------LKEEKIQLEK---EATET------------------K---------------------------------------------------------------------------------------------------------------QQLNSLRANL-ESLEKE-----------------------------------------------------------------------------------------------------------------------------------------------------------------------HEDLAAQLKKYEEQIANKERQYNEEISQ--------------LNDEITS-TQ------------------------------------------------------------------------------------------------------------------------------------------------QENESIKKKNDELEGEVKAMKSTSEEQSNLKKSEIDALNLQIKELKKKNETNEASLLESIKSVESETVKIKELQDECNVKEKEVSELEDKLKASEDKNSKYLELQKESEKIKEELDAKTTELKIQLEKITNLSKAKEKSESELSRLKKTSSEERKNAEEQLEKLKNEIQIKNQAFEKERKLLNEGSSTITQEYSEKINTLEDELIRLQNENELKAKEIDNTRSELEKVSLSNDELLEEKQNTIKSLQDEILSYKDKITRNDEKLLSIERDNKRDLESLKEQLRAAQESKAKVEEGLKKLEEESSKEKAELEKSKEMMKKLESTIESNETELKSSMETIRKSDEKLEQSKKSAEEDIKNLQHEKSDLISRINESEKDIEELKSKLRIEAKSGSELETVKQELNNAQEKIRINAEE--N--------------------------------------------------------------------------------------------TVLKSKLEDIER-----------------------ELKDKQAEIKS----------------------------------------------------------------------------------------------------------------------------------------------------------------------------------------------------------------------------------------------------------------------------------------------------------------------------------------N--QEE-----------KELLTSRLKELEQELDSTQQK-----------------------------------------------------A-------QK-------------------------------------------------------------------------------------------------------------------------------------------------------------------------------------------------------------------------------------------------------------------------------------------------------------------------------------------------------------------------------------------------------------------------------------------------------------------------------------------------------------------------------------------------------------------------------------------------------------------------------------------------------------------SEEERRAEVRKFQV------------------------------------EKSQLD---EKAMLLETKYNDLV-NKE-------------------------------------------------------------------------------------------------------------------------------------------------------------------------------------------------------------------------------------------------------------------------------------------------------------------------------------------------------------------------------------------------------------------------------------------------------------------------------------------------------------------------------------------------------------------------------------------------------------------------------------------------------------------------------------------------------------------------------------------------------------------------------------------------------------------------------------------------------------------------------------------------------------------------------------------------------------------------------------------------------------------------------------------------------------------------------------------------------------------------------------------------------------------------------------------------------------------------------------------------------------------------------------------------------------------------------------------------------------------------------------------------------------------------------------------------------------------------------------------------------------------------------------------------------------------------------------------------------------------------------------------------------------------------------------------------------------------------------------------------------------------------------------------------------------------------------------------------------------------------------------------------------------------------------------------------------------------------------------------------------------------------------------------------------------------------------------------------------------------------------------------------------------------------------------------------------------------------------------------------------------------------------------------------------------------------------------------------------------------------------------------------------------------------------------------------------------------------------------------------------------------------------------------------------------------------------------------------------------------------------------------------------------------------------------------------------------------------------------------------------------------------------------------------------------------------------------------------QAWKRDEDT-VKKTTDSQRQE--------------IEKLAKELDNLKAENSKLKEANEDR-----------------------SEIDDL-------------------------------------ML------------------LVTD-LD-----E-----KNAKY------R--SKL--------K--DLGVEISSD--------------------------------------EEDDEED-DEE--DEEEGQVA------------------
>SMC1proteinAnophelesgambiae
---------------------------------------------------------------------------------------------------------------------------------MSGGKMS----AFLQ-----------------------------------------------------CIEVENFKSYRGRTTIGPL-----------------------------------------------------------------------------------------------------------------------------KRFSAVIG----------------------------------------------------------------------------------------------------------------------------------------------------------P---------------------------------------------------------------------------NGSGKSNFMDAI----------------------------------------------------------------SFVMGEKTSSLRVRKLTELINGAS-----------------------------------------------------------------------------------------------------------IGRPIS-----------------------------------------------NRASVMARFIIK----------------------------------------TEAEGEVEKTFQRSVINASSEYRINGSVV------------SPQHYLAELEKIGI------------------------------------------------------------------------------------------------------------------------------------------------------------------------------------------------------------------------------------------------------------------------------------------------------------------------------------------------------------------------------------------------------------------------------------------------------------------------------------------------------------------------------------------------------------------------------------------------------------------------------------------------------------------------------------------------------------------------------------------------------------------------------------------------------------------------------------------NVKAKNFLVFQGAVE-TIAI--KNAKERTALFEEI-----------------------------------------------------------------------------------------------------------------------------------------------------------------------------------------------------------SGSGLLKED--------------------------------------------YNRLKHEMQMAEEETQFTYQKKRGIAAERKEARLEKQEADRYASLKQECSEKQVHFQLFKLYHNEKEAKRLKEDQISKQQELNIIEKRKEEADEVLKEKKKEVGKMTREMAKKEQEIREVEAEMSKRHPMFIKAKEKVA-----------------HTQKKLDGALKTLEQARRADEAHQADIKKLVDELQEVEVKRAAFENEVAGESKKRGSNVHLERDLVQEYDRLKQKADATSSKYLIHLDSVNREQKSDQDRLDSEINKKAQIEENYKKIESEKNEALKRQEKLIDHIKTSRLGLEEQKRIKAELSQDVGTSKERIHELQ---------------------------------------------------------------------------------------------------------------SELDNVREQLGDAKIDKHEDARRKKKQEVVELFKLEVPGVYDRMINMCQPTHKRYNVAVTKVLGKYMEAIIVDTEKTARRCIQILKEKMLDVETFLPLDYLQKKPLKERLRNIEEPRNVKLIYDVLKFSPPEIEPAVLFATNNALVCETPDDAMKVAYEIDRSRYDALALDGTFYQKSGIISGGSHDLARKAKRWDEKHMAQLKLQKEKITEELKEVMKKTRRQGELTTVESQ-IRGLENRLKYSMNDLETSKKNINEYDRQLEDFTRELDQIGPKISEIERRMQQRDMKIQDIKESMNNVEDDVYAEFCARIGVANIRQFEERELVLQQERAKKRAEFEQQIDRINNNLEFERSKDTSKNVQRWERAVQDDEDSLETFKQ---------------------------------------------------------------------------------------------------------------------------------------------------------------------------------------------------------------------------------------------------------------------------------------AEARQRQEIEKDKEKIELMKQEKAAHK----------------------------------------------------------------------------------------TLVDQMEEEMAKARRE-------------------------------------------------------------------------------------------------------------------------------VQALAKELAAIHQSIANIESRIESMKSKRQTILMQAKMESIEIPLLQGSMDDIGQQEYAADGGSAYERESRIEIDYSKLEHHLKNLSDPDQIKKSGDSLAKELQSKLDTLEKIQTPNMKAMQKLDRVTEKI-----------------------------------------------------------------------------------------------------------------------------------------------------------------------------------------------------------------------------------------------QSTNEEFEAARKK-----------------------------------------------------AKKAKAAFEKVKNERCTLFTNCCNHISDAIDAI------------------------------------------------------------------------------------------------------------------------------------------------------------------------------------------------------------------------------------------------------------------------------------------------------------------------------------------------------------------------------------------------------------------------------------------------------------------YKQ-------------LSRNEAAQ-AYLGPDNP-------------------------------------------------------------------------------------------------------------------------------------------------------------------------------------------EEPYLDGINY-------------------------------------------------------------------------------------------------------------------------------------------------------------------------------------------------------------------------------------------------------------------------------------------------------------------------------------------------------------------------------------------------------------------------------------------------------------------------------------------------------------------------------------------------------------------------------------------------------------------------------------------------------------------------------------------------------------------------------------------------------------------------------------------------------------------------------------------------------NCVAPGKR------------------------------------------------------------------------------------------------------------------------------------------------------------------------------------------------------------------------------------------------------------------------------------------------------------------------------------------------------------------------------------------------------------------------------------------------------------------------------------------------------------------------------------------------------------------------------------------------------------------------------------------------------------------------------------------------------------------------------------------------------------------------------------------------------------------------------------------------------------------------------------------------------------------------------------------------------------------------------------------------------------------------------------------------------------------------------------------------------------------------------------------------------------------------------------------------------------------------------------------------------------------------------------------------------------------------------------------------------------------------------------------------------------------------------------------------------------------------------------------------------------------------------------------------------------------------------------------------------------------------------------------------------------------------------------------------------------------------------------------------------------------------------------------FQPMSNLSG-------------------------------------------------------------------------------------------------------------------------------------------------------------------------------------------------GEKTIAALALLFAIHSFQPA-------------P-FFVLDEIDAALDNTNIGKVASYIR-----------------------EKTTNL-------------------------------------QT------------------IVISLK-------------------EEFYCHADVLIGICPYPAE--CLV-----------------------------------------------------------------SQTLIFDLEKYGDYRQDE
>SMC2Nasonia
--------------------------------------------------------------------------------------------------------------------------------------------MYIK-----------------------------------------------------SMVIE-----------------------GFKSYGKRVEINGFDR-------EFNAITGLN----GSGKSNIL----------------------------------------------------------------------------------------------------------------------------DSICFVLGISNLSN--VRA---SNLQELVYKSGQA--GVKKASVTIVFDNRNRESSPMGYEDYEEIT----------------------------------------------------------------------------VTRQVVIDG---------KNKYMINGSNVPNKRVQDMFCSVQLNVNNPHFLIMQGRITKVLNMKPP---------------------------------------------------EILS---------------------MIEE-----------------AAGTK-------MYETKKA----------------------------------ASLKLIEKKDSKLREINDILKDELGPK-------------IAKLKEERAQYME---------------------------------------------------------------------------------------------------------------------------------------------------------------------------------------------------------------------------------------------------------------------------------------------------------------------------------------------------------------------------YQRVTRELEHCKRIYIAWKYVNALRNSDKANEDVQAIKQ--KI------EDKQ--------------KNIKDGEQEIKNIEQLIV--------------EITEK----RN-----S--------EQDDKLGEIEQNLRE-----AEK---KE--------------------------------------HKITAEIN-----------------------------------------------------------------------------------------------------------------------------------------------------------------------------------------------------------------------------------------------SNKENIKAAETTIKQLKSNLKDDEKLLEVKLKEIDKVGGLFEQLKEQDRLDSEAVVAAQEAY-QKISSGLLQCDDGTNAT--LEQQLINAKQNLSQAQ---TEIKQCEMTLVHNKQQLMAKKSEM-QSTENDYR-KDNKKLEDMQKDLKNFENELSKLNYQDGLLESLEEQKGALIREVRRLSDQVDNVESQYPNLRFYYKDPKPNFNRASVKGLVCKSITVKDRKAAYALEIAAGGRLYNVMVDSDQTGKDILKYGQLQSRVTIVPLNKIVGRVMDQRTIEIAQNLVGAENVQPAIELIEYPEETRAAMHWIFGNVFICKDMNVAKQVAYHRNIMKKCITLQGDVFDPSGVLSGGSAARGGSVLLKLDELKELQYALNEKEQSLQEINARI-ASIHKTADRFNSLKQQFNVKQHELDMVKQRLQKTTHHQLKTEVDILESSLKEL--------------------------------------------------------------------------T------------------------EKMA----------------------------AAKE-----------------LEKTSAK------------------------------------------------------------------------------------------------------RAK--------------------------------------------------------------------------------------------------------------------------------------------------------------------------------------------------------------------------------------------------------------------------------------------------------------------------------------------------------------------------------------------------------------------------------------------------------------------------------------------------------------------------------------------------------------------------------------------------------------------------------------------------------EIEAQIKDADNIR----------------------------------------------------EKQLKEAENKLKTLKKKAEASRKEWQKR-EQESETLNLETSEIQKAIENGKEQLKK----------------------------------------------------------------AEEKLNEIKEKGNALKSDLDEANVVVKEFQNELK----------------------------ARKDAIHQHNIEI-----------QKLQHKKENILKQAQESELEIKKLNHEVT---------------------------------------------------------------------------------------------------------------------------------------------------------------AIKVTAADCKN----------------------------------------------------------------------------------------------------------------------------------------------------------------------------------------------------------------------------------------------------------------------------------------------------------------------------------------K--IAD-----------YLRRHEWIKQDEKYFNEKGSMYDFEANNPEEMGQKTRELESLLNKLSRTVNARAMHHLNQEEEQHTELLKKKKIL-------EG-------------------------------------------------------------------------------------------------------------------------------------------------------------------------------------------------------------------------------------------------------------------------------------------------------------------------------------------------------------------------------------------------------------------------------------------------------------------------------------------------------------------------------------------------------------------------------------------------------------------------------------------------------------------DRKKILDSIKKLDEKKKMTLLEAWERVNKDFGSIFSSLLPGADAKLEPPENQTVLEGLEVKIALCGVWKDSLG-ELS-------------------------------------------------------------------------------------------------------------------------------------------------------------------------------------------------------------------------------------------------------------------------------------------------------------------------------------------------------------------------------------------------------------------------------------------------------------------------------------------------------------------------------------------------------------------------------------------------------------------------------------------------------------------------------------------------------------------------------------------------------------------------------------------------------------------------------------------------------------------------------------------------------------------------------------------------------------------------------------------------------------------------------------------------------------------------------------------------------------------------------------------------------------------------------------------------------------------------------------------------------------------------------------------------------------------------------------------------------------------------------------------------------------------------------------------------------------------------------------------------------------------------------------------------------------------------------------------------------------------------------------------------------------------------------------------------------------------------------------------------------------------------------------------------------------------------------------------------------------------------------------------------------------------------------------------------------------------------------------------------------------------------------------------------------------------------------------------------------------------------------------------------------------------------------------------------------------------------------------------------------------------------------------------------------------------------------------------------------------------------------------------------------------------------------------------------------------------------------------------------------------------------------------------------------------------------------------------------------------------------------------------------------------------------------------------------------------------------------------------------------------------------------------------------------------------------------------------------GGQRSLVALSLILAMLLFKPA--------------PLYILDEVDAALDLSHTENIGAMLK-----------------------RHFKSS-------------------------------------QF------------------IVVS-LK-----N-----GMFNN------A--NVLFKTRFVDGM--SAI--------------------------------------------------T-RTE--RPRGK---------------------
>DmelSMC1
MT-----------------------------------------------EEDDDVAQ--------RVATAPV---------------------------------------------------------RKPDDET----AFLE-----------------------------------------------------YIEMENFKSYRGHIVVGPL-----------------------------------------------------------------------------------------------------------------------------KQFNAVIG----------------------------------------------------------------------------------------------------------------------------------------------------------P---------------------------------------------------------------------------NGSGKSNFMDAI----------------------------------------------------------------SFVMGEKTSSLRVKRLNDLIHGSS-----------------------------------------------------------------------------------------------------------IGKPVS-----------------------------------------------RSCYVTAKFVLN----------------------------------------EERHMD----FQRAVIGGSSEYRINGESV------------SSSTYLNKLEKIGI------------------------------------------------------------------------------------------------------------------------------------------------------------------------------------------------------------------------------------------------------------------------------------------------------------------------------------------------------------------------------------------------------------------------------------------------------------------------------------------------------------------------------------------------------------------------------------------------------------------------------------------------------------------------------------------------------------------------------------------------------------------------------------------------------------------------------------------NVKAKNFLVFQGAVE-NIAM--KTPKERTALFEEI-----------------------------------------------------------------------------------------------------------------------------------------------------------------------------------------------------------SGSGLLKDD--------------------------------------------YNRLKQEMIVAEEETQFTYQKKKGIAAERKEAKHEKMEADRYTRLQNEYNEKQVEYQLFRLFHVERDIRKFTSDLEVRQQEVKAVEQRKEAADEILREKKKDAGKITRDLAKIDQEIREFETQMNKRRPLYIKAKEKVT-----------------HCKKKLISLQKTLETAREADNAHQSDIRKLEKQLADVEALKKRFEDEIENESQRRGKSVNMEEGLVQEYDRLKQEAEATATQYRSELDSVNREQKSEQDTLDGETNRRASVEESFKKLTLQREEAVKRRDKLMDHIKSSQAALEEQNRIKDELRRDVGTSKEKIAEKQ---------------------------------------------------------------------------------------------------------------RELEDVRDQLGDAKSDKHEDARRKKKQEVVELFKKQVPGVYDRMINMCQPTHKRYNVAVTKVLGKFMEAIIVDTEKTARHCIQILKEQMLEVETFLPLDYLQVKPLKERLRNISDPRNVRLVFDVLKFEPQEIERAVLFATGNALVCETPEDAMKVAYEIDRSRFDALALDGTFYQKSGLISGGSHDLARKAKRWDEKHMAQLKMQKERLQEELKELVKKSRKQSELATVESQ-IKGLENRLKYSMVDLESSKKSISQYDNQLQQVQSQLDEFGPKILEIERRMQNREEHIQEIKENMNNVEDKVYASFCRRLGVKNIRQYEERELVMQQERARKRAEFEQQIDSINSQLDFEKQKDTKKNVERWERSVQDEEDALEGLKL---------------------------------------------------------------------------------------------------------------------------------------------------------------------------------------------------------------------------------------------------------------------------------------AEARYLKEIDEDKEKMEKFKQDKQAKK----------------------------------------------------------------------------------------QAVDDMEEDISKARKD-------------------------------------------------------------------------------------------------------------------------------VANLAKEIHNVGSHLSAVESKIEAKKNERQNILLQAKTDCIVVPLLRGSLDDAVRQSDPDVPSTSAAMENIIEVDYSSLPREYTKLKDDSAFKKTHEMLQKDLQSKLDVLERIQTPNMKALQKLDAVTEKV-----------------------------------------------------------------------------------------------------------------------------------------------------------------------------------------------------------------------------------------------QSTNEEFENARKK-----------------------------------------------------AKRAKAAFERVKNERSSRFVACCQHISDAIDGI------------------------------------------------------------------------------------------------------------------------------------------------------------------------------------------------------------------------------------------------------------------------------------------------------------------------------------------------------------------------------------------------------------------------------------------------------------------YKK-------------LARNEAAQ-AYIGPDNP-------------------------------------------------------------------------------------------------------------------------------------------------------------------------------------------EEPYLDGINY-------------------------------------------------------------------------------------------------------------------------------------------------------------------------------------------------------------------------------------------------------------------------------------------------------------------------------------------------------------------------------------------------------------------------------------------------------------------------------------------------------------------------------------------------------------------------------------------------------------------------------------------------------------------------------------------------------------------------------------------------------------------------------------------------------------------------------------------------------NCVAPGKR------------------------------------------------------------------------------------------------------------------------------------------------------------------------------------------------------------------------------------------------------------------------------------------------------------------------------------------------------------------------------------------------------------------------------------------------------------------------------------------------------------------------------------------------------------------------------------------------------------------------------------------------------------------------------------------------------------------------------------------------------------------------------------------------------------------------------------------------------------------------------------------------------------------------------------------------------------------------------------------------------------------------------------------------------------------------------------------------------------------------------------------------------------------------------------------------------------------------------------------------------------------------------------------------------------------------------------------------------------------------------------------------------------------------------------------------------------------------------------------------------------------------------------------------------------------------------------------------------------------------------------------------------------------------------------------------------------------------------------------------------------------------------------------FQPMNNLSG-------------------------------------------------------------------------------------------------------------------------------------------------------------------------------------------------GEKTIAALALLFSTHSFHPA-------------P-FFVLDEIDAALDNTNIGKVASYIR-----------------------DHTTNL-------------------------------------QT------------------IVISLK-------------------EEFYGHADALVGITPGEGD--CLV-----------------------------------------------------------------SNVYIMDLTTFED----T
